# Supplementary material for: Prognostic and Therapeutic Potential of the OIP5 Network in Papillary Renal Cell Carcinoma
Source: Cancers (Basel). 2021 Sep 6;13(17):4483. doi: 10.3390/cancers13174483 (PMC8431695; doi:10.3390/cancers13174483)
Supplement: Supplementary file 1 [file cancers-13-04483-s001.zip]

Archive with 18 entries (17 files):
- cancers-1344530-supplementary/
- cancers-1344530-supplementary/original WB figure.pdf
- cancers-1344530-supplementary/Sup Fig S1.pdf
- cancers-1344530-supplementary/Sup Fig S10 v1.pdf
- cancers-1344530-supplementary/Sup Fig S2.pdf
- cancers-1344530-supplementary/Sup Fig S3.pdf
- cancers-1344530-supplementary/Sup Fig S4 v1.pdf
- cancers-1344530-supplementary/Sup Fig S5 v1.pdf
- cancers-1344530-supplementary/Sup Fig S6 v2.pdf
- cancers-1344530-supplementary/Sup Fig S7 v1.pdf
- cancers-1344530-supplementary/Sup Fig S8.pdf
- cancers-1344530-supplementary/Sup Fig S9.pdf
- cancers-1344530-supplementary/Table S1.xlsx
- cancers-1344530-supplementary/Table S2.xlsx
- cancers-1344530-supplementary/Table S3.xlsx
- cancers-1344530-supplementary/Table S4.xlsx
- cancers-1344530-supplementary/Table S5.xlsx
- cancers-1344530-supplementary/Table S6.xlsx
