# Supplementary material for: Prognostic and Therapeutic Potential of the OIP5 Network in Papillary Renal Cell Carcinoma
Source: Cancers (Basel). 2021 Sep 6;13(17):4483. doi: 10.3390/cancers13174483 (PMC8431695; doi:10.3390/cancers13174483)
Supplement: Supplementary file 1 [file cancers-13-04483-s001.zip › cancers-1344530-supplementary/Table S2.xlsx]

## Sheet: Table S2
Table S2. Enrichment of the Hallmark gene sets collection within OIP5-related DEGs
pathway	pval	padj	ES	NES	size	leadingEdge
HALLMARK_INFLAMMATORY_RESPONSE	0.00162338	0.0113353	-0.398706	-1.56383	184	10203, 3554, 6347, 3576, 10135, 6376, 3624, 6717, 3656, 6542, 2069, 255488, 1435, 4067, 7832, 196, 19, 3587, 114548, 10006, 3600, 3091, 3601, 166929, 3604, 8767, 4084, 2773, 4233, 5610, 7098, 4891, 8671, 4481, 6364, 1316, 3454, 3606, 1026, 4323, 23095, 7855, 1536, 6373, 10125, 5099, 8809
HALLMARK_TNFA_SIGNALING_VIA_NFKB	0.00165837	0.0113353	-0.423219	-1.65684	191	2920, 6347, 330, 65986, 2669, 182, 650, 10135, 3624, 2919, 10611, 3572, 3280, 374, 5966, 5328, 2921, 7128, 960, 1435, 7832, 7071, 19, 64135, 8837, 1052, 10010, 3601, 51278, 11080, 1942, 7127, 10365, 329, 7538, 4780, 1647, 79693, 3604, 8767, 4084, 24145, 5271, 467, 1960, 7185, 6364, 1316, 3606, 8942, 1026, 5743
HALLMARK_KRAS_SIGNALING_UP	0.00166667	0.0113353	-0.391404	-1.53063	189	330, 650, 685, 22903, 3624, 23136, 26499, 894, 3783, 6616, 2069, 6662, 5328, 54677, 7128, 23080, 10083, 2982, 51199, 101, 7813, 9734, 3587, 2791, 11179, 219333, 3673, 30001, 760, 10457, 54462, 7869, 2113, 5649, 79693, 81617, 4214, 84869, 9971, 7185, 867, 6364, 9949, 6868, 383, 9053, 56172, 2022, 5743, 27075, 220, 3689, 669, 79810, 23531, 4318
HALLMARK_FATTY_ACID_METABOLISM	0.00240964	0.0113353	0.431157	1.73734	151	1718, 216, 3033, 50814, 3421, 3028, 9246, 92840, 2271, 2026, 5160, 35, 6611, 9380, 2194, 3956, 3052, 4953, 39, 2639, 2752, 33, 1891, 328, 10961, 223, 1892, 51478, 7389, 3939, 29781, 2052, 6389, 5720, 9588, 37, 7390, 210, 3295, 5162, 51109, 50, 10005, 30, 6281, 4190, 1384, 644, 51166, 3422, 126, 51703, 58476, 5092, 1743, 2027, 8639, 11343
HALLMARK_OXIDATIVE_PHOSPHORYLATION	0.00245098	0.0113353	0.459001	1.93281	199	2109, 3421, 2821, 3028, 292, 537, 4967, 2271, 481, 5160, 36, 4704, 533, 539, 1340, 8402, 513, 4259, 3052, 7385, 4714, 4706, 2806, 26517, 788, 4695, 374291, 4713, 92609, 7384, 1891, 29796, 1351, 4717, 27089, 1892, 8992, 26519, 3939, 9131, 6389, 4694, 10989, 4835, 4728, 5435, 4722, 56993, 37, 1327, 498, 593, 517, 1349, 4726, 1431, 2395, 518, 11331, 6834, 5162, 7388, 4129, 521, 5018, 56898, 6183, 47…
HALLMARK_E2F_TARGETS	0.002457	0.0113353	0.365261	1.53593	198	7083, 27338, 5347, 3014, 55723, 83463, 4174, 10212, 5425, 2935, 6241, 5424, 6117, 6839, 24137, 991, 4171, 79019, 3838, 147841, 23649, 4605, 51155, 10549, 3835, 6749, 898, 3978, 1786, 4172, 332, 10615, 1031, 11004, 2547, 3149, 6790, 4001, 9212, 1019, 10460, 4175, 5931, 7157, 64785, 204, 9232, 8914, 29089, 3159, 5036, 5901, 9133, 9918, 79733, 7283
HALLMARK_MYC_TARGETS_V1	0.002457	0.0113353	0.392095	1.64877	198	10155, 6193, 5230, 4174, 23450, 10399, 5425, 2935, 10856, 991, 4171, 5704, 2091, 3838, 3326, 8318, 10574, 10549, 6626, 3615, 7965, 51020, 26156, 5496, 4706, 2806, 4953, 7203, 2547, 23016, 6188, 5709, 328, 1019, 6175, 8664, 4175, 6627, 3939, 5245, 5036, 5901, 5714, 6141, 1017, 9136, 8662, 1478, 6633, 6723, 3184, 11331, 6432, 3181, 22948, 5690, 6164, 3608, 51690, 10291, 5250, 5984, 790, 5478, 5713,…
HALLMARK_HYPOXIA	0.00249377	0.0113353	0.50073	2.10162	197	2239, 7852, 5165, 8614, 7162, 6533, 8839, 2597, 8406, 5066, 2152, 2821, 6576, 55076, 2997, 7167, 5230, 3491, 3569, 10994, 5292, 2023, 5155, 26355, 5211, 6478, 2745, 2026, 1907, 5209, 9380, 55577, 2203, 4627, 25824, 3069, 3219, 8497, 8974, 4502, 123, 284119, 7436, 3073, 2542, 633, 3939, 23210, 7043, 5214, 133, 112464, 136, 9215, 3098, 2584, 55139, 6515, 6385, 124872, 9957, 1843, 5236, 3725, 2719, …
HALLMARK_MYOGENESIS	0.00249377	0.0113353	0.43949	1.84389	194	8614, 7164, 1152, 7138, 4616, 274, 2224, 3691, 9144, 5664, 537, 1012, 1191, 1277, 6525, 3490, 6678, 140465, 7040, 2934, 1281, 4627, 3479, 2065, 6319, 3801, 2170, 3679, 375790, 6535, 79629, 8497, 1140, 165, 3693, 351, 5091, 1292, 1284, 9215, 65055, 1146, 6764, 1266, 1410, 22933, 4638, 7004, 1760, 6445, 2049, 845, 6300, 26287, 3756, 4608, 859, 6450, 1384, 9463, 4641, 5740, 22924, 8877, 208, 2281, 1…
HALLMARK_EPITHELIAL_MESENCHYMAL_TRANSITION	0.00249377	0.0113353	0.368379	1.54613	197	5270, 7076, 6586, 25890, 115908, 3485, 4616, 1294, 871, 1809, 4313, 3491, 10516, 1282, 3569, 10272, 5021, 5376, 1004, 1277, 7168, 6695, 11167, 2014, 6678, 57692, 2026, 1462, 1278, 7040, 2335, 3956, 1281, 5768, 5999, 7058, 2619, 30008, 10631, 5479, 2316, 6535, 3693, 633, 1601, 3678, 7057, 7431, 1292, 1284, 5351, 1303, 64175, 2201, 3487, 2200, 23705, 2199, 3371, 6385
HALLMARK_GLYCOLYSIS	0.00249377	0.0113353	0.419734	1.76167	197	2239, 7852, 5165, 8614, 7162, 64077, 56052, 2539, 50814, 5066, 10112, 79644, 2997, 7167, 5230, 501, 25796, 2023, 2683, 5315, 4351, 26355, 5704, 2745, 2026, 1462, 29925, 1999, 5768, 3425, 2806, 3069, 6790, 375790, 8497, 8974, 10327, 2288, 223, 7436, 8996, 2542, 726, 283, 3939, 5091, 5223, 9048, 5214, 136, 5351, 1468, 5834, 2584, 1365, 55139, 10058, 6647, 9862, 2719, 5373, 5256, 9672, 29926, 6676, …
HALLMARK_COMPLEMENT	0.00324675	0.0135281	-0.378087	-1.48109	182	716, 7980, 718, 834, 5516, 1803, 54704, 80124, 5290, 9732, 2919, 1356, 6935, 5265, 59345, 160851, 7128, 8754, 1508, 4067, 3796, 3684, 9958, 9806, 760, 10600, 9101, 5321, 91133, 2764, 23414, 8445, 836, 10404, 2773, 1515, 64167, 10019, 27445, 8851, 8942, 7941, 2783, 4323, 3717, 1051, 2820, 10125
HALLMARK_CHOLESTEROL_HOMEOSTASIS	0.00457666	0.017507	0.455716	1.66688	74	55902, 5165, 10682, 50814, 1717, 7108, 2224, 4597, 2731, 1191, 4598, 5833, 71, 2194, 5641, 6319, 39, 3949, 10654, 1891, 23474, 26270, 51478, 4047
HALLMARK_MTORC1_SIGNALING	0.00490196	0.017507	0.348504	1.46752	199	7852, 10682, 1718, 6533, 2539, 5347, 2597, 1717, 6509, 7108, 2821, 871, 7167, 5230, 7277, 10212, 26227, 2023, 6241, 9368, 6117, 6510, 5211, 4171, 5704, 2745, 23062, 811, 5641, 5860, 6319, 11151, 3949, 4802, 6790, 10963, 7436, 2717, 2542, 3939, 10989, 9136, 23753, 5606, 7283, 6515, 5236, 10452, 4836, 51109, 5693, 6184, 27346, 1075, 2805, 6472
HALLMARK_PROTEIN_SECRETION	0.00684932	0.0221141	-0.429583	-1.53998	96	10565, 858, 8082, 102, 7163, 10282, 9522, 5862, 6197, 19, 8674, 81542, 3998, 8417, 259230, 23041, 9525, 8774, 1182, 2803, 10059, 27236, 10564, 81611, 51606, 1176, 10972, 23095, 10959, 51552, 8675, 10040, 8615, 5868, 8027, 9554, 1956, 286451
HALLMARK_ESTROGEN_RESPONSE_EARLY	0.0074813	0.0221141	0.328575	1.37854	194	6505, 8614, 7162, 7164, 2810, 4681, 8839, 29984, 1717, 6509, 2296, 7466, 54463, 23052, 2683, 11145, 9368, 6478, 23596, 2194, 1999, 3866, 60598, 55793, 3880, 2288, 7739, 2717, 3625, 5914, 9214, 65055, 360, 9145, 23329, 645, 3487, 11001, 79875, 60436, 9862, 267, 5174, 221, 79754, 26018, 2674, 91683, 26509, 23286, 84187, 5241, 23030, 6820, 6196, 1952, 347733, 9314, 1154, 596, 11098, 9467, 9094, 57419
HALLMARK_ESTROGEN_RESPONSE_LATE	0.0075188	0.0221141	0.344874	1.43858	191	6446, 7162, 7164, 1152, 2109, 2810, 4681, 8839, 10112, 1717, 6509, 10874, 2296, 7466, 51659, 2013, 51181, 11145, 9368, 2707, 991, 6478, 5777, 23596, 29988, 3880, 2288, 51599, 2717, 990, 3547, 3613, 2030, 9215, 7517, 645, 3487, 11001, 267, 5174, 51083, 221, 1363, 26509, 5618, 5241, 6820, 10497, 10761, 6196, 1952, 9314, 1154, 596, 11098, 8309, 57419
HALLMARK_G2M_CHECKPOINT	0.00997506	0.0277085	0.331397	1.39207	200	27338, 5347, 3014, 51659, 4174, 10212, 2935, 4211, 10024, 6839, 24137, 991, 4171, 3838, 3151, 7040, 23649, 4605, 8318, 51155, 3835, 9156, 4172, 1869, 4926, 332, 1112, 4953, 1031, 11004, 3149, 10432, 6790, 4001, 9212, 5119, 4502, 10293, 1019, 10036, 10460, 4175, 990, 11065, 9232, 3159, 9133, 1841, 2130, 22974, 4212, 5976, 9700, 3184, 1033, 3226, 8243, 8438, 10951, 3925, 3609, 1736, 5371, 94239, 11…
HALLMARK_ADIPOGENESIS	0.0150754	0.039672	0.321656	1.34414	193	2109, 3033, 3421, 1717, 6576, 1282, 92840, 7351, 6510, 5211, 376497, 35, 2184, 23344, 539, 5209, 5195, 25979, 5860, 4259, 217, 4706, 10113, 369, 1031, 3679, 4713, 7384, 10313, 33, 1891, 29796, 84522, 1351, 977, 123, 27089, 284119, 1892, 51805, 9131, 204, 10989, 10400, 1468, 4722, 483, 593, 6647, 1349, 5236, 1431, 4638, 8884, 4836
