# Supplementary material for: Prognostic and Therapeutic Potential of the OIP5 Network in Papillary Renal Cell Carcinoma
Source: Cancers (Basel). 2021 Sep 6;13(17):4483. doi: 10.3390/cancers13174483 (PMC8431695; doi:10.3390/cancers13174483)
Supplement: Supplementary file 1 [file cancers-13-04483-s001.zip › cancers-1344530-supplementary/Table S3.xlsx]

## Sheet: Table S3
Table S3. Differentially expressed genes derived from the comparison between ACHN OIP5 xenografts and ACHN EV tumors
GeneID	Base mean	log2(FC)	StdErr	Wald-Stats	P-value	P-adj	Chromosome	Start	End	Strand	Feature	Gene name
ENSG00000198354.7	73.0902	3.38928	0.248595	13.6337	2.52298e-42	7.67742e-39	chrX	126163498	126166289	-	NA	DCAF12L2
ENSG00000170153.11	332.819	2.94928	0.212349	13.8888	7.4034e-44	2.70342e-40	chr4	140859806	141212877	-	NA	RNF150
ENSG00000079841.18	232.803	2.75183	0.229608	11.9849	4.26241e-33	7.78231e-30	chr6	71886702	72403143	+	NA	RIMS1
ENSG00000187123.15	118.658	2.34292	0.209044	11.2078	3.73408e-29	4.54512e-26	chr2	149329984	149474138	+	NA	LYPD6
ENSG00000154764.6	2469.62	2.31073	0.154895	14.9181	2.51477e-50	1.53049e-46	chr3	13816257	13880071	-	NA	WNT7A
ENSG00000249853.7	37.8675	2.21256	0.257187	8.60294	7.76998e-18	2.62712e-15	chr6	114055585	114343045	-	NA	HS3ST5
ENSG00000183775.11	74.6503	2.15768	0.235004	9.18148	4.25193e-20	2.04294e-17	chr5	144170872	144485686	+	NA	KCTD16
ENSG00000156103.16	57.1014	2.14236	0.251387	8.52218	1.56575e-17	4.92888e-15	chr8	88032010	88328025	-	NA	MMP16
ENSG00000188897.9	139.973	2.02657	0.249445	8.12433	4.49855e-16	1.05301e-13	chr16	11359844	11527245	-	NA	AC099489.1
ENSG00000135549.15	47.0578	2.01356	0.252044	7.98893	1.36113e-15	2.9237e-13	chr6	122471916	122726373	+	NA	PKIB
ENSG00000154678.18	767.566	1.93892	0.263426	7.3604	1.83363e-13	2.53625e-11	chr7	31751178	32428131	-	NA	PDE1C
ENSG00000112319.19	51.6525	1.92285	0.24344	7.89865	2.81939e-15	5.71961e-13	chr6	133240597	133532128	+	NA	EYA4
ENSG00000184515.11	35.9482	1.8689	0.25708	7.26971	3.60273e-13	4.66515e-11	chrX	102153707	102155977	-	NA	BEX5
ENSG00000153132.13	294.597	1.84668	0.195098	9.46537	2.92515e-21	1.6184e-18	chr4	140388452	140427661	-	NA	CLGN
ENSG00000189433.7	32.6115	1.83614	0.260256	7.05515	1.72413e-12	1.96744e-10	chr1	34759739	34762327	+	NA	GJB4
ENSG00000076716.9	477.308	1.742	0.142122	12.2571	1.53884e-34	3.12179e-31	chrX	133300102	133415489	-	NA	GPC4
ENSG00000113578.18	81.3477	1.72809	0.226173	7.64057	2.16258e-14	3.69625e-12	chr5	142592177	142698070	-	NA	FGF1
ENSG00000067992.15	174.56	1.70159	0.175609	9.68968	3.33575e-22	2.17515e-19	chrX	24465220	24550466	+	NA	PDK3
ENSG00000169122.11	173.735	1.68303	0.20625	8.16016	3.34569e-16	8.03757e-14	chr8	57994508	58204279	+	NA	FAM110B
ENSG00000176771.17	105.649	1.66781	0.236451	7.05352	1.74447e-12	1.97829e-10	chr2	132671787	133568463	-	NA	NCKAP5
ENSG00000187550.8	71.6451	1.65235	0.238765	6.92041	4.50352e-12	4.57016e-10	chr19	55529732	55537089	-	NA	SBK2
ENSG00000165023.7	54.7102	1.60969	0.249213	6.4591	1.05326e-10	8.11413e-09	chr9	90609831	90642862	-	NA	DIRAS2
ENSG00000168671.10	20.3437	1.59915	0.259938	6.15205	7.6489e-10	5.05991e-08	chr5	36035020	36071358	-	NA	UGT3A2
ENSG00000162989.5	26.7254	1.59381	0.261867	6.08635	1.15517e-09	7.34881e-08	chr2	154697854	154858354	+	NA	KCNJ3
ENSG00000118402.6	94.0158	1.59286	0.233772	6.81372	9.51037e-12	9.28558e-10	chr6	79914813	79947553	-	NA	ELOVL4
ENSG00000163618.18	25.692	1.58443	0.258461	6.13023	8.77526e-10	5.7221e-08	chr3	62398345	62875416	-	NA	CADPS
ENSG00000135919.13	3204.06	1.58089	0.160303	9.86188	6.08986e-23	4.83429e-20	chr2	223975044	224039318	-	NA	SERPINE2
ENSG00000169594.13	133.334	1.57536	0.235139	6.69972	2.08818e-11	1.88212e-09	chr15	83255902	83284714	-	NA	BNC1
ENSG00000185338.6	461.343	1.55978	0.179122	8.70792	3.09494e-18	1.10799e-15	chr16	11254407	11256204	-	NA	SOCS1
ENSG00000138311.17	117.873	1.54701	0.210413	7.35225	1.94899e-13	2.67553e-11	chr10	62374191	62670301	+	NA	ZNF365
ENSG00000112796.10	39.4386	1.5443	0.255669	6.04025	1.5388e-09	9.65478e-08	chr6	46159184	46170980	-	NA	ENPP5
ENSG00000018236.15	34.4565	1.53818	0.26075	5.89905	3.65592e-09	2.06137e-07	chr12	40692438	41072415	+	NA	CNTN1
ENSG00000087250.8	42.7162	1.53063	0.254544	6.01324	1.81849e-09	1.12262e-07	chr16	56589073	56591088	+	NA	MT3
ENSG00000181449.4	60.8881	1.51738	0.240376	6.31253	2.7451e-10	1.97323e-08	chr3	181711924	181714436	+	NA	SOX2
ENSG00000214100.8	46.2985	1.49928	0.253266	5.91977	3.22396e-09	1.85104e-07	chr2	129922862	129934317	-	NA	PLAC9P1
ENSG00000135750.15	163.182	1.46696	0.19807	7.40624	1.29932e-13	1.88277e-11	chr1	233614105	233672514	+	NA	KCNK1
ENSG00000164932.13	2245.46	1.45134	0.261472	5.55064	2.8462e-08	1.2839e-06	chr8	103371537	103382989	+	NA	CTHRC1
ENSG00000156222.12	58.8247	1.44382	0.242932	5.94332	2.79301e-09	1.64499e-07	chr15	84884653	84945798	+	NA	SLC28A1
ENSG00000085563.15	469.225	1.43748	0.259337	5.5429	2.97495e-08	1.33129e-06	chr7	87503016	87713323	-	NA	ABCB1
ENSG00000106688.12	474.569	1.42118	0.152533	9.3172	1.19452e-20	6.23131e-18	chr9	4490467	4587469	+	NA	SLC1A1
ENSG00000107282.8	112.373	1.38777	0.24671	5.62511	1.85389e-08	8.88407e-07	chr9	69427531	69672371	-	NA	APBA1
ENSG00000113739.10	1328.35	1.38395	0.163999	8.43882	3.20551e-17	9.59445e-15	chr5	173314712	173329503	-	NA	STC2
ENSG00000123572.17	1313.57	1.37864	0.154824	8.90454	5.36063e-19	2.1277e-16	chrX	105822538	105958610	+	NA	NRK
ENSG00000121966.7	1877.87	1.37117	0.12874	10.6507	1.72971e-26	1.7545e-23	chr2	136114348	136118149	-	NA	CXCR4
ENSG00000243137.8	19.4778	1.37023	0.259547	5.27933	1.29654e-07	5.0153e-06	chr19	43192701	43207299	-	NA	PSG4
ENSG00000135636.14	724.028	1.34371	0.161139	8.33887	7.50021e-17	2.17363e-14	chr2	71453721	71686768	+	NA	DYSF
ENSG00000188373.5	480.851	1.34085	0.167071	8.02565	1.00993e-15	2.27645e-13	chr10	84173800	84185294	+	NA	C10orf99
ENSG00000136542.9	51.291	1.30421	0.249431	5.22875	1.70659e-07	6.31102e-06	chr2	157257704	157318491	+	NA	GALNT5
ENSG00000135116.9	21.042	1.2947	0.263533	4.91286	8.97589e-07	2.69542e-05	chr12	116856143	116881441	-	NA	HRK
ENSG00000115457.10	68.4891	1.28124	0.250703	5.11059	3.21152e-07	1.10425e-05	chr2	216632827	216664436	+	NA	IGFBP2
ENSG00000148677.6	1321.57	1.26639	0.159293	7.95005	1.86435e-15	3.91255e-13	chr10	90912095	90921276	-	NA	ANKRD1
ENSG00000151388.11	157.653	1.26222	0.184153	6.85419	7.172e-12	7.04013e-10	chr5	33523534	33892019	-	NA	ADAMTS12
ENSG00000117115.13	921.687	1.26027	0.158214	7.96557	1.64459e-15	3.4915e-13	chr1	17066760	17119451	-	NA	PADI2
ENSG00000225746.12	40.5844	1.25864	0.250523	5.02406	5.05905e-07	1.6613e-05	chr14	100894769	101038859	+	NA	MEG8
ENSG00000166448.14	334.995	1.25328	0.198258	6.32147	2.59084e-10	1.86971e-08	chr7	98846487	98870771	-	NA	TMEM130
ENSG00000128714.6	45.0798	1.2483	0.247562	5.04239	4.59765e-07	1.53182e-05	chr2	176092720	176095944	+	NA	HOXD13
ENSG00000131069.20	2733.3	1.23853	0.126566	9.7856	1.29819e-22	9.48094e-20	chr20	34872145	34927962	+	NA	ACSS2
ENSG00000076356.7	137.716	1.23649	0.23736	5.20936	1.89496e-07	6.89208e-06	chr1	208022241	208244384	-	NA	PLXNA2
ENSG00000166025.18	844.465	1.23639	0.163937	7.54184	4.63393e-14	7.35707e-12	chr11	94706430	94876748	+	NA	AMOTL1
ENSG00000204767.4	237.987	1.22125	0.219923	5.5531	2.8064e-08	1.27461e-06	chr5	169861302	169980495	-	NA	INSYN2B
ENSG00000177363.5	50.0765	1.20601	0.24499	4.92268	8.53681e-07	2.60644e-05	chr11	62686405	62689530	-	NA	LRRN4CL
ENSG00000198729.5	221.255	1.19149	0.190839	6.24343	4.28089e-10	2.91644e-08	chr6	150143043	150250392	+	NA	PPP1R14C
ENSG00000150551.11	453.421	1.18808	0.153445	7.74271	9.7322e-15	1.85094e-12	chr2	132643285	132671579	-	NA	LYPD1
ENSG00000197467.15	49.8394	1.16879	0.249855	4.67787	2.89865e-06	7.5605e-05	chr10	69801866	69964275	+	NA	COL13A1
ENSG00000116254.18	76.87	1.1686	0.257415	4.53975	5.63199e-06	0.000134769	chr1	6101786	6180321	-	NA	CHD5
ENSG00000142619.4	35985.6	1.16585	0.097678	11.9357	7.71269e-33	1.28017e-29	chr1	17249097	17284233	+	NA	PADI3
ENSG00000100346.18	81.2215	1.16298	0.219428	5.30008	1.15752e-07	4.54495e-06	chr22	39570752	39689735	+	NA	CACNA1I
ENSG00000228061.7	99.5729	1.15967	0.24176	4.79677	1.61244e-06	4.47416e-05	chr11	31618123	31767953	-	NA	AC131571.1
ENSG00000078114.18	397.072	1.15272	0.210488	5.47644	4.33971e-08	1.87315e-06	chr10	20779972	21174187	-	NA	NEBL
ENSG00000175793.12	4000.25	1.15272	0.166137	6.93836	3.9668e-12	4.06887e-10	chr1	26863148	26864456	+	NA	SFN
ENSG00000155816.20	182.817	1.14787	0.201587	5.69419	1.23958e-08	6.23479e-07	chr1	240014347	240475187	+	NA	FMN2
ENSG00000127329.15	287.948	1.13383	0.173389	6.53924	6.18333e-11	4.97336e-09	chr12	70515865	70637440	-	NA	PTPRB
ENSG00000105255.11	166.601	1.12638	0.194615	5.78776	7.13323e-09	3.77503e-07	chr19	4304597	4323843	+	NA	FSD1
ENSG00000164509.15	157.302	1.12468	0.205072	5.48432	4.15062e-08	1.80005e-06	chr5	55851356	55922854	+	NA	IL31RA
ENSG00000146555.19	827.517	1.11617	0.145443	7.67423	1.66417e-14	2.97886e-12	chr7	3301251	4269000	+	NA	SDK1
ENSG00000231274.5	34.1637	1.11306	0.257115	4.32901	1.49778e-05	0.000313649	chr19	55540655	55545543	-	NA	SBK3
ENSG00000205683.11	110.659	1.10662	0.203324	5.44264	5.24962e-08	2.23421e-06	chr14	72619295	72894116	-	NA	DPF3
ENSG00000214548.18	5170.81	1.10653	0.176955	6.25319	4.02158e-10	2.7708e-08	chr14	100779409	100861031	+	NA	MEG3
ENSG00000164251.5	1043.15	1.10256	0.144289	7.64131	2.15017e-14	3.69625e-12	chr5	76818932	76835315	+	NA	F2RL1
ENSG00000146966.13	482.741	1.10225	0.146386	7.52975	5.08383e-14	8.00178e-12	chr7	140518419	140673993	-	NA	DENND2A
ENSG00000138795.10	69.195	1.09968	0.247344	4.44597	8.74978e-06	0.000197715	chr4	108047544	108168956	-	NA	LEF1
ENSG00000007372.23	778.899	1.09526	0.17054	6.4223	1.34233e-10	1.01694e-08	chr11	31784778	31817961	-	NA	PAX6
ENSG00000121898.13	458.043	1.09305	0.202726	5.39176	6.97718e-08	2.88211e-06	chr10	123706206	123940267	-	NA	CPXM2
ENSG00000137440.5	80.215	1.08418	0.253031	4.28478	1.82922e-05	0.000370265	chr4	15935576	15938740	-	NA	FGFBP1
ENSG00000133985.3	236.278	1.08161	0.160281	6.74818	1.49708e-11	1.42363e-09	chr14	70641915	70675366	+	NA	TTC9
ENSG00000167741.10	18.2456	1.06448	0.262161	4.06039	4.89904e-05	0.000840665	chr17	4556926	4560818	-	NA	GGT6
ENSG00000229028.2	151.368	1.06422	0.230701	4.61298	3.96932e-06	9.95492e-05	chr17	40717234	40721932	-	NA	KRT223P
ENSG00000080709.16	31.6034	1.06106	0.258727	4.10107	4.1124e-05	0.000720578	chr5	114055925	114496500	+	NA	KCNN2
ENSG00000267751.5	105.203	1.06086	0.197346	5.37562	7.63198e-08	3.13134e-06	chr19	567209	572228	-	NA	AC009005.1
ENSG00000242265.5	22476.6	1.0606	0.12067	8.78925	1.50562e-18	5.61012e-16	chr7	94656324	94669695	+	NA	PEG10
ENSG00000118898.16	978.324	1.05361	0.118371	8.90094	5.53765e-19	2.1512e-16	chr16	4882506	4960741	-	NA	PPL
ENSG00000214510.10	39.577	1.04949	0.258782	4.05549	5.003e-05	0.000856893	chr5	148268179	148286255	+	NA	SPINK13
ENSG00000105668.7	31.4959	1.04877	0.259483	4.04177	5.30496e-05	0.000896832	chr19	35666515	35678483	+	NA	UPK1A
ENSG00000147813.16	18.3164	1.04789	0.261007	4.01482	5.94921e-05	0.00099197	chr8	143574784	143578649	-	NA	NAPRT
ENSG00000196126.11	76.8541	1.04358	0.228263	4.57183	4.83473e-06	0.000117975	chr6	32578768	32589848	-	NA	HLA-DRB1
ENSG00000168785.8	631.337	1.04288	0.144068	7.23878	4.52736e-13	5.74032e-11	chr4	98470366	98658611	-	NA	TSPAN5
ENSG00000121361.5	1101.44	1.04132	0.144058	7.22852	4.88288e-13	6.14838e-11	chr12	21764954	21775600	-	NA	KCNJ8
ENSG00000101955.15	416.975	1.03799	0.191698	5.41475	6.13759e-08	2.57018e-06	chrX	38149335	38220924	-	NA	SRPX
ENSG00000170927.15	58.2225	1.02815	0.247497	4.15418	3.26463e-05	0.000598766	chr6	51615298	52087613	-	NA	PKHD1
ENSG00000170498.9	176.293	1.02703	0.205302	5.00253	5.6583e-07	1.83498e-05	chr1	204190340	204196491	-	NA	KISS1
ENSG00000182195.9	587.249	1.02635	0.133501	7.68798	1.49482e-14	2.70222e-12	chrX	141111604	141177129	-	NA	LDOC1
ENSG00000151490.14	170.997	1.02544	0.18183	5.63953	1.70519e-08	8.32443e-07	chr12	15322507	15598331	+	NA	PTPRO
ENSG00000204128.6	137.651	1.02521	0.197392	5.19374	2.06109e-07	7.3932e-06	chr2	231037522	231049719	+	NA	C2orf72
ENSG00000182010.11	450.664	1.02512	0.174393	5.87819	4.1478e-09	2.30184e-07	chr10	62183034	62268844	-	NA	RTKN2
ENSG00000197769.6	103.053	1.02253	0.202364	5.05292	4.35117e-07	1.45768e-05	chr1	241995489	241999098	-	NA	MAP1LC3C
ENSG00000163393.13	96.3823	1.01794	0.221464	4.59643	4.29789e-06	0.000106763	chr1	115976512	116070054	+	NA	SLC22A15
ENSG00000218891.5	977.175	1.01417	0.145512	6.96965	3.17721e-12	3.45295e-10	chr19	55576773	55580848	-	NA	ZNF579
ENSG00000167202.11	2062.25	1.01324	0.114269	8.86717	7.50267e-19	2.85383e-16	chr15	77984035	78077724	-	NA	TBC1D2B
ENSG00000150907.10	57.9916	1.01219	0.233511	4.33467	1.45979e-05	0.00030777	chr13	40555666	40666641	-	NA	FOXO1
ENSG00000111879.20	70.3166	1.01135	0.215794	4.68666	2.77694e-06	7.28137e-05	chr6	118959762	119149387	-	NA	FAM184A
ENSG00000055813.6	17.5829	1.00725	0.262903	3.83128	0.000127479	0.00189347	chr2	56183989	56386172	+	NA	CCDC85A
ENSG00000171533.11	46.0931	1.00713	0.255413	3.94313	8.04239e-05	0.00127908	chr11	75586917	75669120	-	NA	MAP6
ENSG00000105696.9	100.521	1.00581	0.22153	4.5403	5.61745e-06	0.000134598	chr19	18607429	18621039	+	NA	TMEM59L
ENSG00000114631.11	278.426	0.99925	0.175324	5.69946	1.20189e-08	6.07871e-07	chr3	127629184	127672802	+	NA	PODXL2
ENSG00000179428.2	37.9	0.993621	0.254446	3.90504	9.42111e-05	0.00146892	chr7	22725394	22727620	-	NA	IL6-AS1
ENSG00000019505.8	1251.07	0.984305	0.262318	3.75233	0.000175199	0.00245305	chr11	45240301	45286341	-	NA	SYT13
ENSG00000186310.10	53.1885	0.979044	0.248232	3.94406	8.01129e-05	0.00127615	chrX	93670929	93673578	-	NA	NAP1L3
ENSG00000173930.9	1739.94	0.976865	0.174413	5.60088	2.13263e-08	1.00097e-06	chr5	102233985	102296284	-	NA	SLCO4C1
ENSG00000064205.10	1604.53	0.976756	0.158359	6.16797	6.91736e-10	4.59262e-08	chr20	44714843	44728509	+	NA	CCN5
ENSG00000088756.12	23.1461	0.975341	0.262272	3.71882	0.000200157	0.00271895	chr18	6729717	6915716	+	NA	ARHGAP28
ENSG00000130881.14	150.908	0.974372	0.20601	4.72974	2.24811e-06	6.03068e-05	chr19	33177602	33208864	+	NA	LRP3
ENSG00000105929.16	45.9933	0.969739	0.252476	3.84091	0.000122577	0.00183896	chr7	138706293	138799560	-	NA	ATP6V0A4
ENSG00000164841.5	18.5286	0.968182	0.263343	3.6765	0.000236451	0.00311144	chr8	108606849	108787594	-	NA	TMEM74
ENSG00000092096.16	260.682	0.967758	0.154732	6.25443	3.9896e-10	2.75917e-08	chr14	23346305	23352912	-	NA	SLC22A17
ENSG00000135298.14	68.4267	0.964642	0.243028	3.96926	7.20958e-05	0.00116903	chr6	68635281	69389506	+	NA	ADGRB3
ENSG00000134901.13	10223.1	0.964024	0.141636	6.80633	1.0012e-11	9.72333e-10	chr13	102784280	102798976	-	NA	POGLUT2
ENSG00000158258.16	343.247	0.961359	0.217022	4.42977	9.43324e-06	0.000210553	chr3	139935184	140577397	+	NA	CLSTN2
ENSG00000235142.10	124.977	0.961352	0.20133	4.77501	1.79696e-06	4.89684e-05	chr6	106705333	106788148	-	NA	LINC02532
ENSG00000169071.15	57.9086	0.955306	0.236289	4.04295	5.2783e-05	0.000893982	chr9	91563090	91950228	-	NA	ROR2
ENSG00000184005.11	33.8012	0.954651	0.257741	3.70391	0.0002123	0.00285132	chr1	76074745	76634603	+	NA	ST6GALNAC3
ENSG00000125378.16	69.9291	0.95382	0.224316	4.25214	2.11742e-05	0.000418396	chr14	53949735	53958761	-	NA	BMP4
ENSG00000181104.7	120.024	0.953088	0.189472	5.03024	4.89865e-07	1.6168e-05	chr5	76716125	76735770	+	NA	F2R
ENSG00000099139.14	371.391	0.949885	0.161166	5.89382	3.77367e-09	2.11349e-07	chr9	75890643	76362975	+	NA	PCSK5
ENSG00000187688.15	120.907	0.949217	0.186399	5.09239	3.53569e-07	1.20213e-05	chr17	16415570	16437003	+	NA	TRPV2
ENSG00000116106.12	166.601	0.946834	0.196858	4.80973	1.51135e-06	4.23223e-05	chr2	221418026	221574202	-	NA	EPHA4
ENSG00000106066.15	387.072	0.937114	0.149775	6.25683	3.92875e-10	2.72742e-08	chr7	28995234	29195451	-	NA	CPVL
ENSG00000104147.9	332.512	0.935307	0.150911	6.19773	5.72851e-10	3.83118e-08	chr15	41309272	41332591	-	NA	OIP5
ENSG00000167895.15	107.761	0.93363	0.2269	4.11472	3.87655e-05	0.000684507	chr17	78130769	78142968	+	NA	TMC8
ENSG00000166816.14	71.838	0.933176	0.221024	4.22205	2.42086e-05	0.000467725	chr16	75111859	75116771	-	NA	LDHD
ENSG00000056998.20	77.3161	0.931858	0.240507	3.87455	0.000106821	0.00163619	chrX	2828821	2882820	+	NA	GYG2
ENSG00000111186.13	2130.75	0.92905	0.117685	7.89441	2.91698e-15	5.78894e-13	chr12	1529890	1647212	+	NA	WNT5B
ENSG00000181458.10	275.552	0.926129	0.194404	4.76394	1.89847e-06	5.15807e-05	chr3	100492618	100577444	+	NA	TMEM45A
ENSG00000165152.9	611.865	0.926108	0.155073	5.97206	2.34279e-09	1.42109e-07	chr9	101473169	101533537	-	NA	PGAP4
ENSG00000124564.17	756.748	0.9259	0.138481	6.68612	2.29158e-11	2.02124e-09	chr6	25833065	25882286	-	NA	SLC17A3
ENSG00000116985.12	288.117	0.925659	0.160977	5.75025	8.91116e-09	4.63532e-07	chr1	39757181	39788865	-	NA	BMP8B
ENSG00000271824.2	36.7222	0.920006	0.263511	3.49134	0.000480611	0.00558562	chr5	136191467	136193162	-	NA	SMIM32
ENSG00000118515.11	4634.14	0.917186	0.0937707	9.78116	1.35644e-22	9.52534e-20	chr6	134169245	134318112	-	NA	SGK1
ENSG00000113361.13	70.5481	0.917137	0.241869	3.79188	0.000149513	0.00213935	chr5	31193685	31329146	+	NA	CDH6
ENSG00000054598.9	386.223	0.913236	0.1849	4.93909	7.84873e-07	2.43297e-05	chr6	1609914	1613897	+	NA	FOXC1
ENSG00000165376.11	285.709	0.912794	0.159856	5.7101	1.12911e-08	5.74242e-07	chrX	106900163	106930861	+	NA	CLDN2
ENSG00000166086.13	521.116	0.91279	0.123896	7.3674	1.73987e-13	2.44359e-11	chr11	134069070	134152001	+	NA	JAM3
ENSG00000182557.8	555.661	0.911387	0.148278	6.14646	7.92331e-10	5.22252e-08	chr17	4433939	4488208	+	NA	SPNS3
ENSG00000179922.6	267.525	0.910519	0.16776	5.4275	5.71473e-08	2.41527e-06	chr19	55620740	55624566	-	NA	ZNF784
ENSG00000056291.17	21.2635	0.908741	0.263415	3.44984	0.000560919	0.0063492	chr4	72031803	72148067	+	NA	NPFFR2
ENSG00000108370.17	174.047	0.907312	0.186712	4.85943	1.17726e-06	3.40102e-05	chr17	65100811	65227703	+	NA	RGS9
ENSG00000170412.18	208.758	0.907225	0.199199	4.55438	5.25409e-06	0.000126389	chr17	74424850	74451653	+	NA	GPRC5C
ENSG00000111907.21	2431.93	0.906745	0.114467	7.92145	2.34756e-15	4.87066e-13	chr6	125119048	125264407	+	NA	TPD52L1
ENSG00000119147.10	59.3992	0.906493	0.2322	3.90393	9.46412e-05	0.00147311	chr2	106063245	106078155	+	NA	ECRG4
ENSG00000183018.9	27025.5	0.906393	0.116619	7.77226	7.70996e-15	1.49754e-12	chr17	4498880	4539035	+	NA	SPNS2
ENSG00000165905.18	170.275	0.90635	0.179404	5.052	4.37207e-07	1.46041e-05	chr11	45921620	45929096	+	NA	LARGE2
ENSG00000123342.16	204.393	0.905915	0.184867	4.90035	9.56653e-07	2.84472e-05	chr12	55835432	55842966	-	NA	MMP19
ENSG00000261040.7	223.777	0.905071	0.224998	4.02258	5.75634e-05	0.000965985	chr17	60083565	60091885	-	NA	WFDC21P
ENSG00000100027.16	36.6061	0.904885	0.248603	3.63988	0.00027277	0.00350968	chr22	21697535	21735794	-	NA	YPEL1
ENSG00000213023.11	26.0104	0.904234	0.263418	3.43269	0.000597624	0.00663711	chr19	50621306	50639881	-	NA	SYT3
ENSG00000175643.10	1540.37	0.903796	0.106705	8.47006	2.45276e-17	7.46375e-15	chr16	11249618	11381662	+	NA	RMI2
ENSG00000180660.8	33.9598	0.903617	0.261522	3.45522	0.000549835	0.00625087	chr13	35473788	35476689	-	NA	MAB21L1
ENSG00000010361.14	317.085	0.900604	0.171189	5.26086	1.4338e-07	5.47662e-06	chr19	49806865	49817376	-	NA	FUZ
ENSG00000154721.15	44.4887	0.897122	0.255938	3.50523	0.000456205	0.00535652	chr21	25639257	25717562	+	NA	JAM2
ENSG00000152953.13	2347.82	0.896443	0.116319	7.70679	1.29021e-14	2.40374e-12	chr4	5051479	5500994	+	NA	STK32B
ENSG00000143891.17	328.37	0.890241	0.151555	5.87403	4.25319e-09	2.35317e-07	chr2	38666080	38741237	+	NA	GALM
ENSG00000131389.17	8955.02	0.889977	0.137178	6.48777	8.71157e-11	6.76833e-09	chr3	14402575	14489349	+	NA	SLC6A6
ENSG00000233058.2	17.221	0.888876	0.262906	3.38097	0.000722307	0.00773937	chr3	194487139	194521156	+	NA	LINC00884
ENSG00000136002.19	61.6334	0.886148	0.259696	3.41225	0.000644295	0.00704826	chr2	130836915	131047263	+	NA	ARHGEF4
ENSG00000197565.16	41.1327	0.880814	0.254071	3.46681	0.000526683	0.00604031	chrX	108155606	108439497	-	NA	COL4A6
ENSG00000150893.11	126.351	0.879429	0.24839	3.54052	0.000399337	0.00481916	chr13	38687076	38887131	+	NA	FREM2
ENSG00000130224.15	30.013	0.877325	0.263467	3.32992	0.000868709	0.00891061	chrX	115110615	115234096	-	NA	LRCH2
ENSG00000088726.16	39.8367	0.876855	0.251127	3.49168	0.000479998	0.0055856	chr3	12733527	12769457	-	NA	TMEM40
ENSG00000162444.12	245.105	0.876817	0.200147	4.38087	1.18204e-05	0.000256314	chr1	9997205	10016021	+	NA	RBP7
ENSG00000145920.15	50.472	0.874302	0.242448	3.60615	0.000310779	0.00391594	chr5	175796309	175884021	+	NA	CPLX2
ENSG00000105889.15	20.4669	0.871471	0.2635	3.30729	0.000942027	0.00954046	chr7	22419443	22727613	-	NA	STEAP1B
ENSG00000117525.14	242.367	0.870472	0.172927	5.03376	4.80964e-07	1.59373e-05	chr1	94529172	94541759	-	NA	F3
ENSG00000113657.13	4642.04	0.869983	0.186421	4.66677	3.05967e-06	7.9239e-05	chr5	147390807	147510068	-	NA	DPYSL3
ENSG00000214517.10	3357.34	0.868812	0.11862	7.3243	2.40141e-13	3.20037e-11	chr11	74171266	74254703	+	NA	PPME1
ENSG00000077063.11	147.809	0.868285	0.195183	4.44857	8.64419e-06	0.000195813	chr7	117710650	117874139	-	NA	CTTNBP2
ENSG00000146242.8	1000.38	0.867144	0.105143	8.24728	1.62037e-16	4.2264e-14	chr6	82363205	82370828	+	NA	TPBG
ENSG00000114544.16	446.974	0.866601	0.132923	6.51957	7.05098e-11	5.52519e-09	chr3	126006354	126101561	-	NA	SLC41A3
ENSG00000153066.12	2939.75	0.865943	0.128688	6.72901	1.70817e-11	1.58314e-09	chr16	11679079	11742878	-	NA	TXNDC11
ENSG00000176920.13	37.5291	0.861939	0.249302	3.45741	0.00054539	0.00621194	chr19	48695970	48705951	+	NA	FUT2
ENSG00000154175.17	377.307	0.860795	0.153429	5.6104	2.01859e-08	9.54804e-07	chr3	100749155	100993515	-	NA	ABI3BP
ENSG00000233493.4	189.421	0.855013	0.183892	4.64954	3.32679e-06	8.48333e-05	chr19	55379243	55384292	-	NA	TMEM238
ENSG00000268205.1	277.193	0.854014	0.165348	5.16495	2.40501e-07	8.49334e-06	chr19	57304304	57308562	+	NA	AC005261.2
ENSG00000105379.9	1009.27	0.850786	0.118077	7.20534	5.79005e-13	7.24073e-11	chr19	51345168	51366418	-	NA	ETFB
ENSG00000189280.3	16.6656	0.845582	0.26173	3.23074	0.00123471	0.0118338	chr1	34755046	34758512	+	NA	GJB5
ENSG00000136425.14	381.113	0.843021	0.150989	5.58331	2.35981e-08	1.09632e-06	chr15	78104605	78131535	-	NA	CIB2
ENSG00000188783.6	135.469	0.842215	0.244402	3.44603	0.000568895	0.0063998	chr1	203475805	203491352	+	NA	PRELP
ENSG00000176533.13	33.3969	0.840533	0.255402	3.29102	0.00099826	0.00995969	chr19	2511218	2702694	-	NA	GNG7
ENSG00000003096.14	190.366	0.840438	0.190891	4.40272	1.06903e-05	0.000235445	chrX	117897812	118117340	-	NA	KLHL13
ENSG00000119655.10	5219.33	0.838676	0.126093	6.65126	2.90595e-11	2.47929e-09	chr14	74476191	74494177	-	NA	NPC2
ENSG00000184347.14	658.994	0.838207	0.132124	6.34408	2.23758e-10	1.62764e-08	chr5	168661732	169301129	-	NA	SLIT3
ENSG00000168646.13	438.725	0.837633	0.182929	4.579	4.67214e-06	0.000114502	chr17	65528562	65561648	-	NA	AXIN2
ENSG00000164649.20	4193.66	0.836359	0.11241	7.44026	1.00488e-13	1.49164e-11	chr7	21900898	21945903	-	NA	CDCA7L
ENSG00000226510.1	21.0621	0.831169	0.263525	3.15404	0.00161027	0.0145187	chr19	35667947	35673291	-	NA	UPK1A-AS1
ENSG00000129514.7	41.2883	0.829252	0.246577	3.36305	0.000770852	0.00807934	chr14	37589551	37596059	-	NA	FOXA1
ENSG00000267530.3	130.362	0.827629	0.185464	4.46248	8.10169e-06	0.000184901	chr19	782754	786092	+	NA	LINC01836
ENSG00000135929.9	497.656	0.825372	0.126936	6.50225	7.91252e-11	6.1738e-09	chr2	218781748	218815293	+	NA	CYP27A1
ENSG00000092929.11	275.563	0.824355	0.188944	4.36296	1.28313e-05	0.00027497	chr17	75827224	75844717	-	NA	UNC13D
ENSG00000177182.11	21.4722	0.824333	0.261311	3.15461	0.00160715	0.0145048	chr8	61057157	61501645	+	NA	CLVS1
ENSG00000146250.7	21.4189	0.822585	0.262101	3.13843	0.00169856	0.0151427	chr6	83512533	83525704	+	NA	PRSS35
ENSG00000021645.19	22.3866	0.822219	0.263462	3.12083	0.00180341	0.015853	chr14	78170372	79868290	+	NA	NRXN3
ENSG00000204514.10	97.8606	0.820587	0.209824	3.91083	9.19795e-05	0.00144151	chr19	57848730	57889074	-	NA	ZNF814
ENSG00000183647.10	127.152	0.820257	0.18483	4.43789	9.0847e-06	0.00020377	chr19	57599884	57612722	+	NA	ZNF530
ENSG00000198814.12	30.2508	0.820031	0.261867	3.13148	0.00173927	0.0154153	chrX	30653358	30731456	+	NA	GK
ENSG00000136367.14	148.344	0.81982	0.191266	4.28628	1.81693e-05	0.000368185	chr14	23520856	23556192	-	NA	ZFHX2
ENSG00000175274.18	288.949	0.817659	0.166063	4.92378	8.48902e-07	2.59619e-05	chr11	44885902	44951306	-	NA	TP53I11
ENSG00000177570.14	81.2569	0.816786	0.213607	3.82379	0.000131418	0.00193658	chr8	118189454	118622112	-	NA	SAMD12
ENSG00000154928.18	353.228	0.816644	0.149313	5.46935	4.517e-08	1.94508e-06	chr3	134597800	135260467	+	NA	EPHB1
ENSG00000275216.2	319.031	0.812384	0.254837	3.18786	0.00143329	0.0133244	chr13	109269633	109278512	+	NA	AL161431.1
ENSG00000127241.16	34.6376	0.809995	0.263334	3.07593	0.0020985	0.0178955	chr3	187217284	187292022	-	NA	MASP1
ENSG00000261221.3	845.828	0.809649	0.15083	5.36795	7.96373e-08	3.24558e-06	chr19	55605404	55617269	+	NA	ZNF865
ENSG00000131409.13	264.369	0.807702	0.164734	4.90308	9.43465e-07	2.81467e-05	chr19	50516891	50568435	-	NA	LRRC4B
ENSG00000149506.11	45.5871	0.807525	0.24829	3.25235	0.00114457	0.0111335	chr11	60867561	60875693	+	NA	ZP1
ENSG00000187997.11	15.8716	0.807354	0.26272	3.07306	0.00211874	0.0180093	chr17	78146352	78166177	+	NA	C17orf99
ENSG00000116141.15	85.5816	0.80449	0.213019	3.77661	0.000158975	0.0022483	chr1	220528182	220664461	+	NA	MARK1
ENSG00000105568.18	13044.1	0.802625	0.111762	7.18158	6.89095e-13	8.44395e-11	chr19	52190047	52229518	+	NA	PPP2R1A
ENSG00000145358.6	234.567	0.802515	0.18813	4.26576	1.99227e-05	0.00039841	chr4	100185869	100190782	-	NA	DDIT4L
ENSG00000161798.7	53.0398	0.800902	0.237914	3.36636	0.000761678	0.00802465	chr12	49961871	49965682	+	NA	AQP5
ENSG00000180543.5	18.3307	0.799804	0.262971	3.04141	0.00235469	0.0195152	chr8	97273487	97277928	-	NA	TSPYL5
ENSG00000166165.13	4925.39	0.797354	0.104419	7.63611	2.23884e-14	3.78488e-12	chr14	103519666	103522833	-	NA	CKB
ENSG00000100060.18	215.182	0.79691	0.17642	4.51712	6.26868e-06	0.000147873	chr22	37469062	37486393	-	NA	MFNG
ENSG00000181577.16	53.6625	0.794207	0.255351	3.11025	0.00186929	0.0163377	chr6	44000579	44007612	+	NA	C6orf223
ENSG00000105767.3	1864.66	0.794198	0.121347	6.54485	5.95537e-11	4.85416e-09	chr19	43622367	43639850	-	NA	CADM4
ENSG00000065621.15	282.624	0.79232	0.159802	4.95814	7.117e-07	2.22504e-05	chr10	104268872	104304950	+	NA	GSTO2
ENSG00000196876.17	180.964	0.791645	0.195592	4.04743	5.17828e-05	0.000882774	chr12	51590265	51812864	+	NA	SCN8A
ENSG00000142459.8	277.787	0.791554	0.163616	4.83787	1.31235e-06	3.73804e-05	chr19	7830232	7864976	+	NA	EVI5L
ENSG00000135119.14	132.583	0.79097	0.189416	4.17582	2.96911e-05	0.000553163	chr12	116738177	116853631	+	NA	RNFT2
ENSG00000231013.2	359.885	0.790598	0.170965	4.62434	3.75792e-06	9.46374e-05	chr2	119476427	119487346	+	NA	AC013275.1
ENSG00000133216.16	8869.7	0.789139	0.120789	6.53319	6.43842e-11	5.1333e-09	chr1	22710838	22921500	+	NA	EPHB2
ENSG00000214578.5	26.9926	0.787134	0.257914	3.05192	0.00227379	0.0190174	chr17	42753529	42753799	-	NA	HMGN2P15
ENSG00000214796.8	57.466	0.784889	0.228777	3.4308	0.000601793	0.00667124	chr1	202851827	202861620	-	NA	AC098934.1
ENSG00000165186.12	78.4127	0.784514	0.22951	3.41821	0.000630353	0.0069171	chrX	23334848	23404374	+	NA	PTCHD1
ENSG00000108107.14	27168.9	0.784434	0.0957449	8.19296	2.54873e-16	6.40354e-14	chr19	55385344	55403250	+	NA	RPL28
ENSG00000121690.11	272.733	0.784213	0.193807	4.04637	5.20181e-05	0.000885132	chr11	33015875	33033582	+	NA	DEPDC7
ENSG00000198795.11	144.04	0.783639	0.188685	4.15317	3.27901e-05	0.000599882	chr18	25061923	25352190	-	NA	ZNF521
ENSG00000257219.6	30.9386	0.781926	0.260107	3.00618	0.00264557	0.021204	chr12	76259835	76305969	+	NA	LNCOG
ENSG00000145423.5	801.612	0.780687	0.160215	4.87275	1.10054e-06	3.19964e-05	chr4	153780590	153789083	-	NA	SFRP2
ENSG00000130724.9	4802.36	0.779441	0.0975168	7.99289	1.31812e-15	2.86503e-13	chr19	58551565	58555105	-	NA	CHMP2A
ENSG00000173705.9	22.3743	0.77905	0.263527	2.95624	0.00311414	0.023985	chr3	33150042	33218810	-	NA	SUSD5
ENSG00000130518.17	91.7024	0.778978	0.223798	3.48073	0.000500056	0.00578582	chr19	18257096	18274509	-	NA	IQCN
ENSG00000008513.16	153.829	0.778651	0.214142	3.63615	0.000276746	0.00354596	chr8	133454847	133571940	-	NA	ST3GAL1
ENSG00000249242.8	80.935	0.778589	0.220437	3.53202	0.000412404	0.00494398	chr4	82483169	82562357	-	NA	TMEM150C
ENSG00000152527.14	3038.83	0.776388	0.182552	4.25298	2.10947e-05	0.000418183	chr2	43637259	43767987	+	NA	PLEKHH2
ENSG00000162426.14	29.5336	0.772466	0.255929	3.01828	0.00254215	0.0205921	chr1	8317825	8344167	+	NA	SLC45A1
ENSG00000171425.10	978.415	0.771947	0.128258	6.01869	1.75829e-09	1.095e-07	chr19	55635458	55645623	+	NA	ZNF581
ENSG00000132932.17	316.478	0.76912	0.202734	3.79375	0.000148391	0.00212663	chr13	25371973	26025851	+	NA	ATP8A2
ENSG00000162878.13	163.939	0.767144	0.177796	4.31475	1.59786e-05	0.000329275	chr2	42048020	42058517	+	NA	PKDCC
ENSG00000165140.10	28.204	0.766562	0.262986	2.91484	0.00355872	0.0267828	chr9	94603132	94640249	-	NA	FBP1
ENSG00000166313.19	949.442	0.765717	0.129324	5.92092	3.2015e-09	1.84394e-07	chr11	6395123	6419414	-	NA	APBB1
ENSG00000150347.16	267.386	0.764519	0.173348	4.41033	1.03215e-05	0.000228424	chr10	61901683	62096944	+	NA	ARID5B
ENSG00000130726.12	10126.3	0.764405	0.102529	7.45549	8.95318e-14	1.37367e-11	chr19	58544063	58550722	+	NA	TRIM28
ENSG00000228288.7	54.0817	0.763725	0.242483	3.1496	0.00163494	0.014712	chr1	202810953	202812156	+	NA	PCAT6
ENSG00000249628.3	15.9424	0.760672	0.260515	2.91988	0.00350166	0.0264296	chr12	1500524	1504424	+	NA	LINC00942
ENSG00000078596.11	216.913	0.757376	0.237646	3.18699	0.00143761	0.0133401	chrX	79360383	79367667	-	NA	ITM2A
ENSG00000131398.14	41.4849	0.75545	0.249596	3.02669	0.00247245	0.0202158	chr19	50311936	50333515	-	NA	KCNC3
ENSG00000173110.8	243.201	0.754148	0.234466	3.21645	0.00129786	0.0123354	chr1	161524539	161526894	+	NA	HSPA6
ENSG00000160211.19	1168.73	0.753458	0.1264	5.96089	2.5087e-09	1.50176e-07	chrX	154531390	154547572	-	NA	G6PD
ENSG00000172348.14	18.0713	0.751751	0.261808	2.87138	0.00408678	0.0299544	chr6	46220735	46491972	-	NA	RCAN2
ENSG00000139292.13	612.692	0.751723	0.204765	3.67116	0.000241456	0.00316475	chr12	71439797	71586310	+	NA	LGR5
ENSG00000258920.1	99.2624	0.749794	0.208767	3.59154	0.000328735	0.00409976	chr14	89417353	89419793	+	NA	FOXN3-AS1
ENSG00000121064.13	1231.53	0.748647	0.12374	6.05018	1.44684e-09	9.10911e-08	chr17	56978128	57006768	+	NA	SCPEP1
ENSG00000133265.11	2345.5	0.74855	0.107764	6.94622	3.75212e-12	3.91464e-10	chr19	55262222	55280381	-	NA	HSPBP1
ENSG00000167685.15	897.227	0.747099	0.111137	6.72234	1.78834e-11	1.64907e-09	chr19	56132598	56160893	+	NA	ZNF444
ENSG00000137843.12	48.6757	0.746879	0.24476	3.05148	0.00227715	0.0190367	chr15	40217427	40277487	+	NA	PAK6
ENSG00000053524.12	55.438	0.745051	0.244222	3.05071	0.00228298	0.0190641	chr3	183178042	183428778	-	NA	MCF2L2
ENSG00000217385.1	43.2075	0.745031	0.259217	2.87416	0.0040511	0.0297766	chr6	4702462	4703779	+	NA	PSMC1P11
ENSG00000013016.16	521.816	0.743559	0.161058	4.61671	3.89877e-06	9.79144e-05	chr2	31234151	31269451	+	NA	EHD3
ENSG00000146072.6	1024.44	0.743307	0.11842	6.27685	3.45502e-10	2.42622e-08	chr6	47231531	47309905	-	NA	TNFRSF21
ENSG00000212864.3	139.955	0.742043	0.180649	4.10764	3.99722e-05	0.000702418	chr9	137220246	137221581	-	NA	RNF208
ENSG00000130720.13	288.102	0.741965	0.156938	4.72776	2.27007e-06	6.06836e-05	chr9	130902437	130939286	-	NA	FIBCD1
ENSG00000223658.8	189.83	0.741648	0.167074	4.43904	9.03622e-06	0.000202931	chr2	43675150	43676429	-	NA	C1GALT1C1L
ENSG00000147155.11	966.236	0.740725	0.107036	6.92034	4.50558e-12	4.57016e-10	chrX	48521798	48528716	+	NA	EBP
ENSG00000266088.6	34.9152	0.739791	0.260397	2.84102	0.00449701	0.0320853	chr17	40516891	40527002	+	NA	AC004585.1
ENSG00000107902.14	614.84	0.737787	0.118042	6.25021	4.0991e-10	2.81358e-08	chr10	124461822	124617888	+	NA	LHPP
ENSG00000189431.8	30.1166	0.73621	0.257506	2.859	0.0042498	0.0308398	chr11	13009315	13012119	+	NA	RASSF10
ENSG00000129675.16	143.82	0.735686	0.189123	3.88999	0.000100248	0.00155244	chrX	136665546	136780932	-	NA	ARHGEF6
ENSG00000101938.15	4734.67	0.734314	0.124603	5.89321	3.78771e-09	2.11486e-07	chrX	110673855	110795819	-	NA	CHRDL1
ENSG00000173581.8	557.888	0.734058	0.130237	5.63633	1.73709e-08	8.4147e-07	chr19	55641061	55653161	+	NA	CCDC106
ENSG00000160716.6	21.2222	0.733685	0.263413	2.7853	0.00534779	0.0364464	chr1	154567777	154580013	+	NA	CHRNB2
ENSG00000165092.13	40182.8	0.732727	0.131388	5.57682	2.4496e-08	1.12942e-06	chr9	72900670	73080442	-	NA	ALDH1A1
ENSG00000166546.14	115.985	0.731901	0.225731	3.24236	0.00118542	0.0114758	chr16	66427294	66493529	+	NA	BEAN1
ENSG00000270540.1	43.7652	0.731377	0.243401	3.00482	0.00265739	0.0212705	chr2	236367559	236369102	+	NA	AC093915.1
ENSG00000188910.8	231.536	0.728506	0.196631	3.70494	0.000211437	0.00284273	chr1	34781213	34786369	+	NA	GJB3
ENSG00000167767.14	23633	0.728501	0.109286	6.66604	2.62804e-11	2.26334e-09	chr12	52168995	52192014	-	NA	KRT80
ENSG00000113749.7	17.009	0.728458	0.257837	2.82526	0.00472416	0.0333385	chr5	175658029	175710756	+	NA	HRH2
ENSG00000198934.5	94.7883	0.728011	0.215767	3.37406	0.000740693	0.00787628	chrX	76427709	76431342	+	NA	MAGEE1
ENSG00000274180.1	289.498	0.727596	0.158288	4.59667	4.29306e-06	0.000106763	chr17	21238869	21253410	-	NA	NATD1
ENSG00000067836.12	500.133	0.726853	0.145188	5.00628	5.54931e-07	1.81251e-05	chr16	4796967	4802950	-	NA	ROGDI
ENSG00000177822.8	394.9	0.726647	0.200113	3.63119	0.00028212	0.0035971	chr4	181874437	182145249	-	NA	TENM3-AS1
ENSG00000112699.11	1039.75	0.726465	0.103755	7.00174	2.52801e-12	2.76385e-10	chr6	1623805	2245605	-	NA	GMDS
ENSG00000228938.3	21.1266	0.724134	0.262248	2.76126	0.00575797	0.038587	chr10	89978716	89979070	+	NA	SNRPD2P1
ENSG00000143995.20	200.713	0.723256	0.195641	3.69685	0.000218289	0.00291173	chr2	66433451	66573869	+	NA	MEIS1
ENSG00000232110.8	281.219	0.722475	0.146823	4.92072	8.62253e-07	2.62384e-05	chr10	89283764	89292125	+	NA	AL353751.1
ENSG00000113763.12	23.4607	0.721925	0.262726	2.74782	0.00599926	0.0397948	chr5	176810518	176880898	+	NA	UNC5A
ENSG00000230937.12	15.8368	0.721591	0.261375	2.76075	0.0057668	0.038587	chr1	209428816	209432838	+	NA	MIR205HG
ENSG00000175697.10	17.2517	0.720996	0.263269	2.73863	0.00616963	0.0406661	chr3	120164644	120285094	-	NA	GPR156
ENSG00000122585.8	113.974	0.720239	0.216736	3.32311	0.000890186	0.00908497	chr7	24284187	24291862	+	NA	NPY
ENSG00000153823.18	16.7131	0.716728	0.254308	2.81834	0.00482723	0.0338202	chr2	228850525	229271285	-	NA	PID1
ENSG00000224376.1	17.821	0.715742	0.262691	2.72466	0.00643685	0.0419793	chr2	231388975	231394991	+	NA	AC017104.1
ENSG00000183549.10	16.3034	0.714567	0.262841	2.71863	0.00655525	0.0425474	chr16	20409533	20441336	+	NA	ACSM5
ENSG00000107295.10	18.4878	0.713319	0.263476	2.70734	0.00678251	0.0436193	chr9	17579065	17797124	+	NA	SH3GL2
ENSG00000083845.9	36341.2	0.712536	0.106491	6.69103	2.21604e-11	1.97368e-09	chr19	58386399	58394806	+	NA	RPS5
ENSG00000248697.1	36.045	0.711608	0.259046	2.74703	0.00601369	0.0398685	chr4	112455923	112457785	+	NA	TOX4P1
ENSG00000228578.1	24.8939	0.711004	0.263	2.70343	0.00686272	0.0439956	chrY	17516835	17519038	-	NA	TUBB1P2
ENSG00000285588.1	141.872	0.708036	0.197882	3.57807	0.000346138	0.0042759	chr13	67121080	67156624	+	NA	AL160254.1
ENSG00000198624.13	34.4337	0.707158	0.257014	2.75143	0.00593354	0.0394518	chr5	151181051	151224093	-	NA	CCDC69
ENSG00000134243.12	1889.61	0.706192	0.165124	4.27675	1.89643e-05	0.000381753	chr1	109309567	109397918	-	NA	SORT1
ENSG00000187479.8	110.363	0.705316	0.241058	2.92592	0.00343435	0.025986	chr11	43925341	43943878	+	NA	C11orf96
ENSG00000158555.15	465.531	0.705033	0.14872	4.74067	2.13013e-06	5.73626e-05	chr11	75434639	75525941	-	NA	GDPD5
ENSG00000262454.4	439.928	0.704791	0.154482	4.56229	5.05978e-06	0.000122359	chr16	14301388	14331067	+	NA	MIR193BHG
ENSG00000196549.10	63.9478	0.704053	0.253392	2.77852	0.00546076	0.0371109	chr3	155024123	155183729	+	NA	MME
ENSG00000148346.12	124.287	0.702852	0.199365	3.52545	0.000422765	0.00503841	chr9	128149070	128153453	+	NA	LCN2
ENSG00000142185.16	114.35	0.702457	0.206581	3.40039	0.000672899	0.00730428	chr21	44350162	44443081	+	NA	TRPM2
ENSG00000206579.9	128.832	0.701862	0.195372	3.59244	0.000327592	0.00408829	chr8	55102027	55542054	+	NA	XKR4
ENSG00000164122.9	44.9434	0.70118	0.249105	2.8148	0.00488076	0.0340947	chr4	176213672	176277571	-	NA	ASB5
ENSG00000179954.16	1567.99	0.699269	0.152572	4.58322	4.5788e-06	0.000112973	chr19	55488403	55519099	+	NA	SSC5D
ENSG00000167766.18	498.823	0.699084	0.143456	4.87315	1.09834e-06	3.19833e-05	chr19	52594059	52690496	-	NA	ZNF83
ENSG00000172927.8	667.21	0.698378	0.152822	4.56988	4.87993e-06	0.00011879	chr11	69294150	69367726	+	NA	MYEOV
ENSG00000167900.12	8374.38	0.697825	0.093068	7.49802	6.47903e-14	1.01106e-11	chr17	78174090	78187233	-	NA	TK1
ENSG00000170442.12	154.214	0.696107	0.208055	3.34578	0.000820507	0.00850699	chr12	52249299	52309163	+	NA	AC021066.1
ENSG00000184378.3	83.7413	0.695485	0.221509	3.13976	0.00169088	0.0151072	chr3	169766920	169769561	-	NA	ACTRT3
ENSG00000105048.17	7613.1	0.695021	0.104512	6.65018	2.92726e-11	2.48585e-09	chr19	55132697	55149206	-	NA	TNNT1
ENSG00000110711.10	1292.21	0.694198	0.125005	5.55334	2.80261e-08	1.27461e-06	chr11	67483025	67491103	+	NA	AIP
ENSG00000172922.10	1010.19	0.694134	0.124792	5.56235	2.66171e-08	1.22412e-06	chr11	65714004	65720818	-	NA	RNASEH2C
ENSG00000058091.17	235.625	0.693261	0.159623	4.34311	1.40481e-05	0.000297208	chr7	90466423	91210590	+	NA	CDK14
ENSG00000087301.9	96.8016	0.69308	0.205468	3.37317	0.000743074	0.007897	chr14	52430595	52552522	-	NA	TXNDC16
ENSG00000158747.14	5061.6	0.692315	0.107358	6.44866	1.12844e-10	8.62053e-09	chr1	19596978	19658456	+	NA	NBL1
ENSG00000102265.12	2064.26	0.690981	0.0993849	6.95257	3.58687e-12	3.78549e-10	chrX	47582407	47586789	+	NA	TIMP1
ENSG00000135063.19	91.5886	0.689316	0.217835	3.16439	0.00155407	0.0141394	chr9	69324566	69392558	+	NA	FAM189A2
ENSG00000163898.10	70.0334	0.687945	0.231492	2.97178	0.00296074	0.0230227	chr3	185506261	185552588	-	NA	LIPH
ENSG00000218336.9	3735.01	0.687619	0.241162	2.85127	0.00435451	0.031338	chr4	182143986	182803024	+	NA	TENM3
ENSG00000196976.7	459.945	0.686876	0.13145	5.22538	1.73793e-07	6.38455e-06	chrX	154477768	154479257	-	NA	LAGE3
ENSG00000166787.3	18.5096	0.686767	0.253191	2.71245	0.00667886	0.0431197	chr11	18112471	18116132	-	NA	SAA3P
ENSG00000183586.8	33.8456	0.686588	0.254933	2.69321	0.00707674	0.0450042	chr1	152399576	152399769	+	NA	HMGN3P1
ENSG00000205426.10	29.8584	0.686496	0.258381	2.65692	0.00788591	0.0489731	chr12	52285912	52291534	-	NA	KRT81
ENSG00000112576.12	2942.05	0.686191	0.0937866	7.31651	2.54499e-13	3.36713e-11	chr6	41934932	42050357	-	NA	CCND3
ENSG00000169126.16	28.9334	0.68612	0.257242	2.66721	0.00764833	0.0477903	chr10	27775185	27999079	-	NA	ARMC4
ENSG00000153721.19	634.474	0.684797	0.12925	5.29823	1.16933e-07	4.58147e-06	chr6	154387514	154510685	-	NA	CNKSR3
ENSG00000124507.11	37.6946	0.683406	0.252326	2.70842	0.0067604	0.0435077	chr6	34466060	34535229	+	NA	PACSIN1
ENSG00000255150.2	78.3003	0.681701	0.221784	3.07372	0.0021141	0.0179866	chr12	104303738	104305205	+	NA	EID3
ENSG00000171443.7	364.439	0.680268	0.148891	4.5689	4.90302e-06	0.000119042	chr19	55600021	55603138	+	NA	ZNF524
ENSG00000197106.7	50.4607	0.680099	0.232159	2.92946	0.00339556	0.0257352	chr1	110150493	110202202	+	NA	SLC6A17
ENSG00000206567.10	96.8592	0.678315	0.20698	3.2772	0.00104841	0.0103746	chr3	10004047	10011209	-	NA	AC022007.1
ENSG00000116133.13	40299.4	0.67715	0.103478	6.54388	5.99428e-11	4.86416e-09	chr1	54849626	54887195	-	NA	DHCR24
ENSG00000186197.14	34.0138	0.675869	0.254547	2.65518	0.00792653	0.0491752	chr1	236348256	236502915	+	NA	EDARADD
ENSG00000166670.10	94.2905	0.673982	0.204509	3.29562	0.000982056	0.00985185	chr11	102770501	102780628	-	NA	MMP10
ENSG00000142552.8	157.313	0.672308	0.19078	3.52399	0.000425094	0.00505957	chr19	49528002	49546962	+	NA	RCN3
ENSG00000248415.1	819.144	0.671999	0.112653	5.96524	2.44276e-09	1.4671e-07	chr15	64528666	64529671	-	NA	GAPDHP61
ENSG00000166851.15	4437.78	0.671794	0.112844	5.95328	2.62828e-09	1.5631e-07	chr16	23677655	23690367	+	NA	PLK1
ENSG00000132321.17	108.669	0.671747	0.213953	3.13969	0.00169127	0.0151072	chr2	236324146	236507535	-	NA	IQCA1
ENSG00000175538.10	104.076	0.670115	0.20547	3.26138	0.00110872	0.0108717	chr11	74454840	74467729	-	NA	KCNE3
ENSG00000119574.13	475.619	0.669998	0.144032	4.65172	3.29182e-06	8.42946e-05	chr19	58513529	58538911	-	NA	ZBTB45
ENSG00000165730.16	61.454	0.668591	0.236528	2.82669	0.00470321	0.0332319	chr10	68827530	68895432	+	NA	STOX1
ENSG00000136274.9	580.703	0.667116	0.123061	5.42102	5.92613e-08	2.48734e-06	chr7	45080436	45088969	-	NA	NACAD
ENSG00000083720.13	857.953	0.667064	0.124319	5.36575	8.06117e-08	3.26685e-06	chr5	41730064	41870425	-	NA	OXCT1
ENSG00000111335.12	389.242	0.666948	0.130682	5.10361	3.3323e-07	1.13722e-05	chr12	112978394	113011723	+	NA	OAS2
ENSG00000241157.1	122.601	0.666326	0.236602	2.81622	0.00485917	0.0339788	chr17	60245287	60245647	-	NA	AC104763.1
ENSG00000109255.11	903.591	0.666049	0.134259	4.96093	7.01574e-07	2.20092e-05	chr4	55595228	55636698	-	NA	NMU
ENSG00000117009.12	39.778	0.665595	0.246271	2.70269	0.00687813	0.0440635	chr1	241532133	241595642	+	NA	KMO
ENSG00000181894.15	374.285	0.664713	0.147686	4.50086	6.76806e-06	0.000157762	chr19	58126247	58155110	-	NA	ZNF329
ENSG00000049323.16	129.191	0.663607	0.213293	3.11125	0.00186298	0.0163138	chr2	32946952	33399509	+	NA	LTBP1
ENSG00000169174.11	436.116	0.662656	0.189174	3.5029	0.000460229	0.00538991	chr1	55039446	55064852	+	NA	PCSK9
ENSG00000205629.12	1366.21	0.661797	0.104128	6.3556	2.07618e-10	1.52237e-08	chr16	25111730	25178231	+	NA	LCMT1
ENSG00000127824.14	5656.17	0.660607	0.150089	4.40144	1.07537e-05	0.00023604	chr2	219249709	219278170	-	NA	TUBA4A
ENSG00000154153.13	632.912	0.659138	0.140364	4.69593	2.65398e-06	6.98218e-05	chr5	16473037	16617058	-	NA	RETREG1
ENSG00000243244.6	44.3834	0.655937	0.244277	2.68522	0.00724831	0.0457922	chr2	48529382	48598513	+	NA	STON1
ENSG00000197128.11	95.7561	0.655633	0.238048	2.7542	0.00588353	0.0391621	chr19	57466662	57477570	-	NA	ZNF772
ENSG00000171574.18	445.95	0.654836	0.133339	4.91105	9.0591e-07	2.71595e-05	chr19	58401503	58418327	+	NA	ZNF584
ENSG00000141314.13	50.8697	0.653144	0.235842	2.76941	0.0056158	0.0378195	chr17	32265831	32324659	+	NA	RHBDL3
ENSG00000099864.18	1653.42	0.653057	0.106965	6.10531	1.02598e-09	6.59593e-08	chr19	708934	748329	+	NA	PALM
ENSG00000140092.14	352.624	0.650442	0.150798	4.31334	1.60804e-05	0.000330254	chr14	91869411	91947987	-	NA	FBLN5
ENSG00000006283.18	126.628	0.648913	0.187861	3.45421	0.000551903	0.00626657	chr17	50560714	50627474	+	NA	CACNA1G
ENSG00000149054.16	135.253	0.646608	0.185804	3.48006	0.000501306	0.00579661	chr11	6926403	7001004	+	NA	ZNF215
ENSG00000115255.11	279.62	0.646026	0.155344	4.15869	3.20075e-05	0.000588714	chr19	1491165	1497927	+	NA	REEP6
ENSG00000083838.16	235.96	0.645812	0.155909	4.14223	3.43949e-05	0.000624655	chr19	58474016	58481230	+	NA	ZNF446
ENSG00000147100.11	113.269	0.644817	0.214481	3.00641	0.00264354	0.0212019	chrX	74421492	74533917	+	NA	SLC16A2
ENSG00000249471.8	88.9451	0.64466	0.212633	3.03179	0.00243107	0.0199849	chr19	58451610	58457833	+	NA	ZNF324B
ENSG00000146267.12	544.181	0.644377	0.151791	4.24516	2.18435e-05	0.000427917	chr6	99271167	99350062	-	NA	FAXC
ENSG00000033011.12	1428.04	0.643801	0.107331	5.99825	1.99459e-09	1.22205e-07	chr16	5033922	5087379	+	NA	ALG1
ENSG00000112294.13	144.57	0.641441	0.214138	2.99546	0.00274031	0.021725	chr6	24494866	24537207	+	NA	ALDH5A1
ENSG00000144647.6	296.353	0.641109	0.148826	4.30777	1.64907e-05	0.000337542	chr3	43079231	43106079	-	NA	POMGNT2
ENSG00000017427.16	126.042	0.640048	0.235028	2.72329	0.00646358	0.0421321	chr12	102395873	102481744	-	NA	IGF1
ENSG00000171388.12	164.508	0.638162	0.195603	3.26254	0.00110417	0.0108328	chrX	129645258	129654956	-	NA	APLN
ENSG00000112977.15	6259.99	0.637693	0.105104	6.06722	1.30139e-09	8.22174e-08	chr5	10679229	10761272	-	NA	DAP
ENSG00000063245.14	4345.68	0.637383	0.121182	5.25971	1.44284e-07	5.48822e-06	chr19	55675225	55709858	+	NA	EPN1
ENSG00000167861.16	85.6797	0.637236	0.208293	3.05932	0.0022184	0.0186739	chr17	74950741	74973166	-	NA	HID1
ENSG00000125966.10	1879.48	0.637034	0.123678	5.15076	2.59439e-07	9.04167e-06	chr20	35226689	35276998	+	NA	MMP24
ENSG00000135052.16	1445.31	0.636391	0.11005	5.78274	7.34956e-09	3.8671e-07	chr9	86026145	86100173	-	NA	GOLM1
ENSG00000121417.14	248.638	0.636096	0.155351	4.09457	4.2296e-05	0.00073687	chr19	57630394	57644041	+	NA	ZNF211
ENSG00000235750.10	113.069	0.635951	0.207337	3.06724	0.00216048	0.0182874	chr1	175156985	175192999	-	NA	KIAA0040
ENSG00000131067.17	886.748	0.635343	0.129319	4.91298	8.97001e-07	2.69542e-05	chr20	34844719	34872856	-	NA	GGT7
ENSG00000223540.1	101.658	0.634716	0.217706	2.91548	0.00355146	0.0267392	chr10	121713606	121713994	+	NA	RPS15AP5
ENSG00000142409.6	1781.22	0.634541	0.131067	4.84135	1.28962e-06	3.69058e-05	chr19	56087365	56121295	-	NA	ZNF787
ENSG00000163909.8	153.946	0.633159	0.183734	3.44606	0.00056882	0.0063998	chr1	39623434	39639643	-	NA	HEYL
ENSG00000173156.7	2563.68	0.631774	0.116541	5.42105	5.92496e-08	2.48734e-06	chr11	67056846	67072017	+	NA	RHOD
ENSG00000075891.21	445.298	0.631443	0.165737	3.8099	0.000139021	0.00201609	chr10	100735602	100829941	+	NA	PAX2
ENSG00000166311.10	560.86	0.631357	0.129419	4.87841	1.06945e-06	3.12916e-05	chr11	6390439	6394998	+	NA	SMPD1
ENSG00000186998.16	88.3355	0.630827	0.211568	2.98168	0.00286674	0.0224447	chr22	29205895	29259597	+	NA	EMID1
ENSG00000174473.16	65.9748	0.630812	0.219686	2.87143	0.00408624	0.0299544	chr4	171812253	173041559	+	NA	GALNTL6
ENSG00000213799.13	183.479	0.630425	0.165958	3.79871	0.000145451	0.00209767	chr19	53333748	53356906	+	NA	ZNF845
ENSG00000268516.2	115.786	0.629944	0.195363	3.22448	0.00126203	0.0120387	chr19	58257269	58278808	-	NA	AC020915.3
ENSG00000174567.8	338.022	0.629928	0.149642	4.20957	2.5586e-05	0.000488649	chr1	204198162	204213988	-	NA	GOLT1A
ENSG00000167747.14	3586.8	0.629363	0.107264	5.86743	4.42605e-09	2.44142e-07	chr19	50797703	50804929	-	NA	C19orf48
ENSG00000169189.17	2349.61	0.628795	0.130171	4.83053	1.36171e-06	3.86058e-05	chr16	27224993	27268772	-	NA	NSMCE1
ENSG00000176092.15	220.121	0.628314	0.20045	3.13452	0.00172135	0.0152714	chr1	26321697	26360080	-	NA	CRYBG2
ENSG00000271134.1	300.38	0.628024	0.224916	2.79226	0.00523412	0.0359671	chr2	60682872	60683244	-	NA	AC012498.2
ENSG00000213352.3	225.251	0.627268	0.165759	3.78422	0.000154189	0.00218795	chr12	62755226	62756233	+	NA	GAPDHP44
ENSG00000167889.12	1821.87	0.626732	0.14204	4.41236	1.0225e-05	0.000226564	chr17	76868455	76950393	+	NA	MGAT5B
ENSG00000138036.18	3484.13	0.625173	0.124958	5.00305	5.64305e-07	1.83329e-05	chr2	43774038	43810010	+	NA	DYNC2LI1
ENSG00000125503.13	3821.57	0.625138	0.11047	5.65891	1.52334e-08	7.47667e-07	chr19	55090913	55117637	-	NA	PPP1R12C
ENSG00000171462.15	261.689	0.624719	0.153745	4.06335	4.83744e-05	0.000831657	chr6	43450351	43456632	-	NA	DLK2
ENSG00000091622.16	572.887	0.624222	0.141824	4.40139	1.07561e-05	0.00023604	chr17	6451262	6556555	-	NA	PITPNM3
ENSG00000205078.6	1142.04	0.624079	0.106419	5.86435	4.50899e-09	2.47967e-07	chr16	77199407	77213215	+	NA	SYCE1L
ENSG00000122691.13	271.194	0.623821	0.18538	3.3651	0.000765165	0.0080547	chr7	19020990	19117636	-	NA	TWIST1
ENSG00000117152.13	68.0803	0.623161	0.227002	2.74518	0.0060478	0.0400365	chr1	163068774	163076802	+	NA	RGS4
ENSG00000112183.15	304.713	0.622342	0.143843	4.32654	1.51467e-05	0.000316055	chr6	17281360	17293871	+	NA	RBM24
ENSG00000178695.6	2407.68	0.622214	0.180314	3.45072	0.000559096	0.00633279	chr13	76880174	76886405	-	NA	KCTD12
ENSG00000105063.19	3399.42	0.620676	0.129344	4.79865	1.59739e-06	4.44591e-05	chr19	55229778	55259017	-	NA	PPP6R1
ENSG00000173083.15	222.403	0.619355	0.164705	3.7604	0.000169644	0.00238259	chr4	83292460	83335153	-	NA	HPSE
ENSG00000250982.2	1461.71	0.618871	0.115341	5.36557	8.06961e-08	3.26685e-06	chr16	28239692	28240668	-	NA	GAPDHP35
ENSG00000121406.9	143.503	0.618719	0.20156	3.06965	0.00214307	0.0181653	chr19	57527324	57557542	+	NA	ZNF549
ENSG00000102226.10	1151.1	0.618217	0.114758	5.38712	7.15945e-08	2.94408e-06	chrX	47232865	47248328	+	NA	USP11
ENSG00000103528.17	175.091	0.618153	0.226483	2.72936	0.00634578	0.0416136	chr16	19167970	19268332	+	NA	SYT17
ENSG00000216624.3	1336.33	0.617606	0.120992	5.10452	3.31641e-07	1.13391e-05	chr6	166058504	166066028	+	NA	GAPDHP72
ENSG00000083807.10	235.486	0.617327	0.16771	3.68092	0.00023239	0.00306352	chr19	58479511	58512413	-	NA	SLC27A5
ENSG00000267858.6	72.099	0.617196	0.225641	2.7353	0.00623233	0.0409758	chr19	58559128	58574797	+	NA	MZF1-AS1
ENSG00000100116.16	218.536	0.616695	0.180101	3.42416	0.000616699	0.00679933	chr22	37807904	37817176	+	NA	GCAT
ENSG00000134516.17	5061.5	0.616625	0.130489	4.72549	2.29559e-06	6.11795e-05	chr5	169637267	170083382	+	NA	DOCK2
ENSG00000100968.14	122.051	0.616505	0.212756	2.8977	0.00375904	0.0280133	chr14	24365672	24379604	+	NA	NFATC4
ENSG00000168765.17	168.804	0.615558	0.177464	3.46864	0.000523093	0.00601046	chr1	109656098	109674836	+	NA	GSTM4
ENSG00000284753.1	71.7271	0.614411	0.219192	2.80307	0.00506192	0.035052	chr3	184249649	184259585	+	NA	EEF1AKMT4
ENSG00000049769.14	403.97	0.614187	0.138414	4.43732	9.10872e-06	0.000204058	chrX	49269792	49301461	+	NA	PPP1R3F
ENSG00000149357.10	3459.24	0.614069	0.100093	6.13502	8.51498e-10	5.57228e-08	chr11	72085894	72103297	-	NA	LAMTOR1
ENSG00000266865.6	57.5832	0.613787	0.231679	2.6493	0.00806597	0.0498708	chr17	31008496	31093127	+	NA	AC138207.8
ENSG00000285184.3	66.977	0.613059	0.22433	2.73284	0.00627904	0.0412088	chr1	150045659	150067701	-	NA	AC244033.2
ENSG00000108684.14	144.186	0.612828	0.212722	2.88088	0.00396568	0.0292386	chr17	33013086	34174964	-	NA	ASIC2
ENSG00000136244.12	972.743	0.612515	0.144091	4.25089	2.12921e-05	0.000420272	chr7	22725883	22732002	+	NA	IL6
ENSG00000108106.14	3534.12	0.610692	0.0994116	6.14307	8.0942e-10	5.31597e-08	chr19	55399744	55407788	-	NA	UBE2S
ENSG00000127220.6	319.136	0.610641	0.164903	3.70303	0.000213038	0.00285374	chr19	17292130	17310236	-	NA	ABHD8
ENSG00000153048.11	4283.03	0.610176	0.111221	5.48617	4.10734e-08	1.78552e-06	chr16	8852941	8869012	-	NA	CARHSP1
ENSG00000115902.11	855.023	0.608319	0.121575	5.00366	5.62519e-07	1.83074e-05	chr2	64988476	65023865	+	NA	SLC1A4
ENSG00000213015.9	663.106	0.607106	0.1167	5.20227	1.96869e-07	7.13182e-06	chr19	55635015	55643470	+	NA	ZNF580
ENSG00000103274.11	463.457	0.606427	0.127368	4.76122	1.9243e-06	5.21273e-05	chr16	10743785	10769351	+	NA	NUBP1
ENSG00000081181.8	120.804	0.606197	0.199671	3.03598	0.00239754	0.0197805	chr14	67619919	67651708	+	NA	ARG2
ENSG00000180340.7	1523.43	0.606105	0.111599	5.43109	5.6011e-08	2.37273e-06	chr17	44557483	44561262	+	NA	FZD2
ENSG00000183248.12	137.04	0.605731	0.200647	3.01889	0.00253702	0.020587	chr19	7868718	7874390	-	NA	PRR36
ENSG00000138796.16	982.746	0.60557	0.11002	5.50418	3.70888e-08	1.62781e-06	chr4	107989713	108035175	+	NA	HADH
ENSG00000149809.16	909.583	0.605449	0.124081	4.87947	1.06371e-06	3.11738e-05	chr11	65111844	65116408	+	NA	TM7SF2
ENSG00000242209.1	466.523	0.60517	0.212715	2.84497	0.0044415	0.0317638	chr4	13647696	13648400	-	NA	AC006445.1
ENSG00000213152.5	136.311	0.604198	0.189725	3.18459	0.00144959	0.0134076	chr12	112301869	112302663	-	NA	RPL7AP60
ENSG00000250329.1	90.8594	0.603007	0.212045	2.84377	0.00445832	0.0318716	chr5	128109485	128110994	+	NA	KDELC1P1
ENSG00000179148.9	100.417	0.602961	0.218383	2.76103	0.00576198	0.038587	chr17	8095899	8119047	-	NA	ALOXE3
ENSG00000167363.14	311.809	0.601474	0.149641	4.01946	5.83329e-05	0.000978	chr17	82735614	82751196	+	NA	FN3K
ENSG00000111640.15	270650	0.601325	0.101946	5.89845	3.66932e-09	2.06137e-07	chr12	6534511	6538374	+	NA	GAPDH
ENSG00000167536.14	349.887	0.600057	0.15789	3.80047	0.000144422	0.00208613	chr17	28897780	28903079	-	NA	DHRS13
ENSG00000232223.1	78.1921	0.60001	0.215507	2.78418	0.00536635	0.0365456	chr1	166796265	166797183	+	NA	CNN2P10
ENSG00000143375.15	178.272	0.59951	0.180434	3.3226	0.000891836	0.00909673	chr1	151510509	151538692	+	NA	CGN
ENSG00000126878.13	8764.91	0.597503	0.105084	5.68593	1.301e-08	6.52571e-07	chr9	131096475	131123152	+	NA	AIF1L
ENSG00000149218.5	343.22	0.596715	0.14119	4.22632	2.37541e-05	0.000461877	chr11	95089845	95132645	+	NA	ENDOD1
ENSG00000197483.10	213.963	0.595366	0.181336	3.28322	0.0010263	0.0101949	chr19	55476616	55484487	+	NA	ZNF628
ENSG00000099326.9	558.252	0.594901	0.171526	3.46828	0.000523811	0.00601115	chr19	58561930	58573575	-	NA	MZF1
ENSG00000204758.8	67.6595	0.59353	0.220997	2.68569	0.00723809	0.0457435	chr5	172954785	172959392	-	NA	AC008429.1
ENSG00000100983.12	4196.97	0.5925	0.106178	5.58025	2.40168e-08	1.11012e-06	chr20	34928431	34956027	-	NA	GSS
ENSG00000162645.13	595.544	0.592252	0.156224	3.79103	0.000150021	0.00214494	chr1	89106131	89150456	-	NA	GBP2
ENSG00000110881.11	124.358	0.591907	0.209176	2.82971	0.00465908	0.0329967	chr12	50057547	50083611	+	NA	ASIC1
ENSG00000168067.12	1161.52	0.591024	0.112274	5.26412	1.40866e-07	5.39188e-06	chr11	64784917	64803241	-	NA	MAP4K2
ENSG00000182132.13	7422.74	0.591021	0.0899684	6.5692	5.05847e-11	4.16025e-09	chr5	170353486	170736632	+	NA	KCNIP1
ENSG00000165868.14	4657.1	0.590591	0.14272	4.13812	3.50163e-05	0.000632372	chr10	116671191	116850236	-	NA	HSPA12A
ENSG00000144857.14	326.183	0.5896	0.17552	3.35915	0.000781812	0.00816609	chr3	113211002	113287459	+	NA	BOC
ENSG00000108852.14	249.962	0.587876	0.155659	3.7767	0.000158921	0.0022483	chr17	43875356	43909711	-	NA	MPP2
ENSG00000146963.18	2162.63	-0.586703	0.114413	-5.12795	2.92916e-07	1.01097e-05	chr7	139340358	139423457	+	NA	LUC7L2
ENSG00000253276.3	1424.87	-0.586935	0.112261	-5.22829	1.71082e-07	6.31102e-06	chr7	106654359	106661158	-	NA	CCDC71L
ENSG00000104432.14	268.227	-0.587067	0.15376	-3.81807	0.000134499	0.00196468	chr8	78675742	78805523	-	NA	IL7
ENSG00000178660.6	94.2229	-0.587128	0.208658	-2.81382	0.00489561	0.0341813	chr3	94506765	94507620	-	NA	ARMC10P1
ENSG00000135679.25	7966.54	-0.589617	0.106992	-5.51086	3.57091e-08	1.57863e-06	chr12	68808176	68850686	+	NA	MDM2
ENSG00000204947.9	206.369	-0.58983	0.163717	-3.60274	0.000314885	0.00395676	chr7	149102783	149126324	-	NA	ZNF425
ENSG00000177888.7	1452.78	-0.589901	0.141168	-4.17872	2.93155e-05	0.000547731	chr1	197153679	197200542	-	NA	ZBTB41
ENSG00000245910.8	3461.2	-0.589945	0.11232	-5.25237	1.50158e-07	5.69976e-06	chr8	66921683	66926398	-	NA	SNHG6
ENSG00000128513.16	2333.24	-0.590502	0.118184	-4.99648	5.83877e-07	1.87354e-05	chr7	124822385	124929983	-	NA	POT1
ENSG00000080823.23	477.369	-0.590572	0.13647	-4.32749	1.50815e-05	0.000315417	chr14	102224499	102305190	-	NA	MOK
ENSG00000176105.14	3763.4	-0.591562	0.109104	-5.422	5.89356e-08	2.4851e-06	chr18	721587	812546	-	NA	YES1
ENSG00000006576.16	1362.6	-0.591625	0.155836	-3.79647	0.000146773	0.00211006	chr7	77798791	77957503	+	NA	PHTF2
ENSG00000156802.13	3588.76	-0.592895	0.116119	-5.10591	3.29214e-07	1.12773e-05	chr8	123319849	123416350	-	NA	ATAD2
ENSG00000159167.12	4114.17	-0.592928	0.15088	-3.92979	8.50194e-05	0.00134281	chr8	23841928	23854806	-	NA	STC1
ENSG00000225630.1	2507.85	-0.593093	0.154712	-3.83353	0.000126316	0.00187808	chr1	629639	630683	+	NA	MTND2P28
ENSG00000198707.16	3320.93	-0.59344	0.104713	-5.66731	1.45053e-08	7.15779e-07	chr12	88049013	88142088	-	NA	CEP290
ENSG00000247903.1	115.457	-0.593479	0.221697	-2.67698	0.00742882	0.0466922	chr12	26971585	26979582	+	NA	AC024896.1
ENSG00000105887.11	11685.3	-0.593615	0.104429	-5.68438	1.31284e-08	6.56709e-07	chr7	135926759	135977359	-	NA	MTPN
ENSG00000198171.13	988.239	-0.593839	0.121461	-4.88915	1.01273e-06	2.99684e-05	chr20	3190349	3204685	-	NA	DDRGK1
ENSG00000127947.16	6042.41	-0.594468	0.0948329	-6.26858	3.64353e-10	2.53907e-08	chr7	77537294	77640069	+	NA	PTPN12
ENSG00000104442.10	2362.25	-0.595147	0.146184	-4.07121	4.67687e-05	0.000807855	chr8	65602457	65634217	-	NA	ARMC1
ENSG00000253837.1	111.11	-0.595189	0.204976	-2.9037	0.00368785	0.0275615	chr8	23336170	23366125	+	NA	AC090197.1
ENSG00000185697.16	2096.24	-0.595361	0.127394	-4.67337	2.96299e-06	7.69534e-05	chr8	66562174	66614247	-	NA	MYBL1
ENSG00000196083.10	714.851	-0.597246	0.148115	-4.03231	5.52314e-05	0.000929415	chr3	190514050	190659750	+	NA	IL1RAP
ENSG00000164823.11	1886.6	-0.598071	0.115967	-5.15726	2.50586e-07	8.78159e-06	chr8	89901848	89927888	+	NA	OSGIN2
ENSG00000129654.8	93.7039	-0.598125	0.220489	-2.71272	0.00667327	0.0431173	chr17	76136332	76141245	-	NA	FOXJ1
ENSG00000135205.15	442.645	-0.598686	0.155407	-3.85237	0.000116978	0.00177046	chr7	77122433	77329533	+	NA	CCDC146
ENSG00000225648.5	1845.86	-0.598708	0.101151	-5.91892	3.24053e-09	1.85472e-07	chr7	72829424	72836701	+	NA	SBDSP1
ENSG00000179630.11	514.689	-0.598824	0.151454	-3.95384	7.69071e-05	0.00123498	chr13	43879283	43893932	+	NA	LACC1
ENSG00000127955.17	890.918	-0.599088	0.136913	-4.37569	1.21048e-05	0.00026155	chr7	79768027	80226181	+	NA	GNAI1
ENSG00000145736.14	143.158	-0.600352	0.21482	-2.79467	0.00519522	0.0357941	chr5	71032669	71067689	-	NA	GTF2H2
ENSG00000105865.11	548.148	-0.600549	0.17688	-3.39523	0.000685708	0.0074037	chr7	107563483	107578523	+	NA	DUS4L
ENSG00000180694.14	2082.58	-0.60118	0.124348	-4.83465	1.33378e-06	3.78726e-05	chr8	90621994	90791632	-	NA	TMEM64
ENSG00000168993.15	147.475	-0.601394	0.192081	-3.13094	0.0017425	0.015429	chr4	784956	826129	-	NA	CPLX1
ENSG00000140396.13	1449.68	-0.60151	0.118668	-5.06884	4.00258e-07	1.34832e-05	chr8	70109781	70403808	-	NA	NCOA2
ENSG00000177096.9	183.144	-0.601676	0.191794	-3.1371	0.00170628	0.0151745	chr22	42074247	42079438	+	NA	PHETA2
ENSG00000248132.3	71.1568	-0.601738	0.215806	-2.78833	0.00529811	0.0361889	chr5	58107630	58122375	-	NA	LINC02101
ENSG00000197977.4	901.86	-0.602579	0.14075	-4.28119	1.85898e-05	0.000374628	chr6	10980758	11044305	-	NA	ELOVL2
ENSG00000070882.13	1650.63	-0.603276	0.110575	-5.45582	4.87469e-08	2.09417e-06	chr7	24796539	24981634	-	NA	OSBPL3
ENSG00000135185.12	2190.26	-0.603838	0.109631	-5.5079	3.63131e-08	1.60146e-06	chr7	87196159	87220587	-	NA	TMEM243
ENSG00000187257.16	1127.51	-0.603878	0.103628	-5.82737	5.63065e-09	3.02366e-07	chr7	77696458	77783022	+	NA	RSBN1L
ENSG00000185019.17	137.072	-0.604116	0.190039	-3.1789	0.00147835	0.0136047	chr20	3107572	3160196	-	NA	UBOX5
ENSG00000210140.1	396.305	-0.604736	0.159634	-3.78827	0.000151697	0.00215876	chrM	5760	5826	-	NA	MT-TC
ENSG00000279789.1	93.3216	-0.605861	0.208237	-2.90948	0.00362034	0.0271235	chr16	29913143	29915337	-	NA	AC120114.3
ENSG00000118503.15	1063.89	-0.606733	0.162456	-3.73476	0.000187898	0.00258526	chr6	137867213	137883312	+	NA	TNFAIP3
ENSG00000164323.14	2675.8	-0.607686	0.115378	-5.2669	1.38749e-07	5.33322e-06	chr4	185159664	185209504	-	NA	CFAP97
ENSG00000125835.18	6543.26	-0.608157	0.0951709	-6.39015	1.65719e-10	1.24004e-08	chr20	2461633	2470853	-	NA	SNRPB
ENSG00000287593.1	93.1598	-0.608175	0.216971	-2.80303	0.00506255	0.035052	chr6	11722546	11731923	+	NA	AL022724.3
ENSG00000155304.6	3202.09	-0.609193	0.124811	-4.88094	1.05584e-06	3.09927e-05	chr21	14371114	14383484	-	NA	HSPA13
ENSG00000260231.2	89.3219	-0.609961	0.217386	-2.80589	0.00501782	0.0348403	chr7	140177183	140179640	+	NA	KDM7A-DT
ENSG00000253250.3	233.359	-0.610478	0.156733	-3.89502	9.81917e-05	0.00152577	chr8	90958470	90985238	-	NA	C8orf88
ENSG00000166349.9	90.1511	-0.611789	0.222439	-2.75037	0.00595287	0.0395371	chr11	36510708	36593156	+	NA	RAG1
ENSG00000214106.9	413.284	-0.6122	0.137887	-4.43985	9.00206e-06	0.000202413	chr7	154928459	154952188	+	NA	PAXIP1-AS2
ENSG00000163697.17	2424.72	-0.612269	0.136415	-4.4883	7.17938e-06	0.000166558	chr4	40810026	41216714	-	NA	APBB2
ENSG00000198915.11	232.12	-0.613132	0.158067	-3.87895	0.00010491	0.00161368	chr10	43194534	43266919	-	NA	RASGEF1A
ENSG00000034677.13	2388.09	-0.613404	0.11623	-5.27748	1.30969e-07	5.05548e-06	chr8	100257059	100336218	-	NA	RNF19A
ENSG00000266074.8	999.071	-0.614634	0.160754	-3.82345	0.000131597	0.00193766	chr17	81395474	81466332	+	NA	BAHCC1
ENSG00000147509.14	891.541	-0.614677	0.12576	-4.88769	1.02028e-06	3.01427e-05	chr8	53851794	53959303	+	NA	RGS20
ENSG00000133083.14	3726.19	-0.616105	0.112435	-5.47967	4.26112e-08	1.84359e-06	chr13	35768651	36131306	-	NA	DCLK1
ENSG00000179715.13	264.01	-0.616137	0.148561	-4.14737	3.36311e-05	0.00061281	chr12	47079602	47236662	+	NA	PCED1B
ENSG00000083168.11	1409.48	-0.616689	0.168999	-3.64907	0.000263195	0.0034081	chr8	41929478	42051994	-	NA	KAT6A
ENSG00000136010.14	167.952	-0.61712	0.190025	-3.24758	0.0011639	0.0112855	chr12	105019783	105107643	-	NA	ALDH1L2
ENSG00000152763.17	456.568	-0.617276	0.135484	-4.55609	5.21155e-06	0.000125863	chr1	66812884	66924856	-	NA	WDR78
ENSG00000112297.16	2594.22	-0.618626	0.129497	-4.77714	1.77808e-06	4.85264e-05	chr6	106360716	106570460	+	NA	CRYBG1
ENSG00000085365.18	1902.33	-0.618794	0.155452	-3.9806	6.87411e-05	0.00112462	chr5	78360610	78480739	+	NA	SCAMP1
ENSG00000245970.2	138.045	-0.61936	0.201134	-3.07935	0.00207455	0.0177327	chr8	98041725	98044121	+	NA	AP003352.1
ENSG00000072041.17	2180.11	-0.620236	0.143173	-4.33208	1.4771e-05	0.000310744	chr12	84859490	84913615	-	NA	SLC6A15
ENSG00000204186.10	874.709	-0.620293	0.156274	-3.96927	7.2093e-05	0.00116903	chr2	206274662	206314427	+	NA	ZDBF2
ENSG00000137145.20	2904.22	-0.620302	0.14131	-4.38965	1.13531e-05	0.000247948	chr9	19230434	19373545	+	NA	DENND4C
ENSG00000164603.12	1105.85	-0.620608	0.130015	-4.77334	1.81198e-06	4.93042e-05	chr7	112819146	112939875	-	NA	BMT2
ENSG00000261505.1	236.375	-0.621747	0.16672	-3.72929	0.000192017	0.00263005	chr16	1317890	1322845	-	NA	AL031714.1
ENSG00000076864.19	212.64	-0.622299	0.169192	-3.67806	0.000235014	0.00309588	chr1	21596214	21669363	-	NA	RAP1GAP
ENSG00000170775.3	54.8557	-0.622351	0.2299	-2.70705	0.00678836	0.0436261	chr7	124743884	124765792	-	NA	GPR37
ENSG00000059145.18	883.684	-0.622639	0.116519	-5.34369	9.1074e-08	3.65457e-06	chr16	1363204	1414751	-	NA	UNKL
ENSG00000159899.14	384.017	-0.622988	0.148218	-4.20319	2.63178e-05	0.000500011	chr9	35792153	35809732	+	NA	NPR2
ENSG00000168497.5	4006.66	-0.624532	0.126946	-4.91967	8.66889e-07	2.63355e-05	chr2	191834309	191847088	-	NA	CAVIN2
ENSG00000283959.1	112.411	-0.62471	0.213385	-2.92762	0.00341566	0.0258768	chr8	102656463	102687118	+	NA	AP002851.1
ENSG00000164597.13	3647.81	-0.625039	0.0897071	-6.96755	3.22502e-12	3.48417e-10	chr7	107201554	107564514	-	NA	COG5
ENSG00000170271.11	58.4718	-0.625109	0.228433	-2.73651	0.00620948	0.0408698	chr5	154818491	154859252	-	NA	FAXDC2
ENSG00000104635.14	11582.3	-0.625746	0.107768	-5.80643	6.38173e-09	3.40695e-07	chr8	22367248	22434129	+	NA	SLC39A14
ENSG00000052850.8	148.304	-0.626533	0.185038	-3.38597	0.000709271	0.00763104	chr11	44260439	44310139	-	NA	ALX4
ENSG00000205918.9	79.4025	-0.626651	0.220171	-2.8462	0.00442438	0.031693	chr16	2616120	2643296	-	NA	PDPK2P
ENSG00000104643.10	764.613	-0.627481	0.127679	-4.91453	8.89971e-07	2.68137e-05	chr8	11284815	11328146	+	NA	MTMR9
ENSG00000116032.5	168.921	-0.629505	0.19288	-3.26372	0.00109961	0.0107997	chr19	1000418	1009732	+	NA	GRIN3B
ENSG00000176953.12	2704.4	-0.629777	0.0927993	-6.78644	1.14932e-11	1.10444e-09	chr16	28950806	28967097	+	NA	NFATC2IP
ENSG00000223960.7	1049.08	-0.630415	0.154365	-4.08392	4.42815e-05	0.00076926	chr2	178413634	178440243	+	NA	CHROMR
ENSG00000172748.14	171.534	-0.630452	0.170403	-3.69978	0.000215784	0.00288321	chr8	232136	264703	+	NA	ZNF596
ENSG00000240694.9	6876.05	-0.630853	0.139712	-4.51539	6.32014e-06	0.000148703	chr8	26504700	26514092	-	NA	PNMA2
ENSG00000275620.1	614.767	-0.631208	0.182211	-3.46415	0.000531904	0.0060849	chr20	63253977	63261615	+	NA	AL121827.2
ENSG00000186297.12	122.584	-0.631443	0.227984	-2.76968	0.00561109	0.0378195	chr15	26866910	26949208	+	NA	GABRA5
ENSG00000138944.8	172.023	-0.631743	0.196056	-3.22227	0.00127181	0.012113	chr22	44243664	44312951	-	NA	SHISAL1
ENSG00000181819.14	104.118	-0.631848	0.230075	-2.74627	0.00602766	0.0399467	chrX	105405646	105407039	+	NA	KCTD9P2
ENSG00000197594.13	262.773	-0.632464	0.153784	-4.11268	3.91099e-05	0.000689114	chr6	131808015	131895155	+	NA	ENPP1
ENSG00000157107.14	1365.33	-0.632604	0.113876	-5.55522	2.7727e-08	1.27196e-06	chr5	72956040	73090522	+	NA	FCHO2
ENSG00000137449.16	981.501	-0.632867	0.112526	-5.62417	1.86398e-08	8.90906e-07	chr4	15002673	15070153	+	NA	CPEB2
ENSG00000197558.13	134.494	-0.632901	0.198841	-3.18295	0.00145781	0.0134631	chr7	149776041	149833979	+	NA	SSPO
ENSG00000030419.16	190.828	-0.633072	0.22066	-2.869	0.00411771	0.0301206	chr2	212999690	213152427	-	NA	IKZF2
ENSG00000175073.8	1277.34	-0.633649	0.121511	-5.21476	1.84059e-07	6.70769e-06	chr8	66628486	66667231	-	NA	VCPIP1
ENSG00000147592.9	2509.18	-0.633872	0.147575	-4.29527	1.74482e-05	0.000355233	chr8	70635317	70669185	-	NA	LACTB2
ENSG00000088876.13	274.657	-0.633875	0.146606	-4.32367	1.53458e-05	0.000319116	chr20	2481816	2524702	-	NA	ZNF343
ENSG00000088832.17	4446.33	-0.634302	0.107451	-5.90319	3.56541e-09	2.02795e-07	chr20	1368977	1393172	-	NA	FKBP1A
ENSG00000133739.16	914.06	-0.634752	0.138041	-4.59828	4.26001e-06	0.000106111	chr8	85107214	85146080	+	NA	LRRCC1
ENSG00000173530.6	2723.37	-0.635514	0.115293	-5.51218	3.54426e-08	1.57066e-06	chr8	23135587	23164027	-	NA	TNFRSF10D
ENSG00000148700.15	3087.98	-0.636018	0.10021	-6.34686	2.19752e-10	1.6049e-08	chr10	109996367	110135565	+	NA	ADD3
ENSG00000198791.12	4920.81	-0.63613	0.0967629	-6.57411	4.89442e-11	4.04354e-09	chr8	17224965	17246878	-	NA	CNOT7
ENSG00000122641.11	1123.58	-0.636318	0.106932	-5.95067	2.67047e-09	1.57791e-07	chr7	41667167	41705834	-	NA	INHBA
ENSG00000187735.14	4249.75	-0.637689	0.120265	-5.30238	1.14304e-07	4.49777e-06	chr8	53966551	54022456	-	NA	TCEA1
ENSG00000001631.15	629.332	-0.637711	0.128012	-4.98164	6.30491e-07	2.00549e-05	chr7	92198968	92246166	-	NA	KRIT1
ENSG00000261305.2	99.9023	-0.638382	0.209557	-3.04634	0.00231646	0.0192771	chr7	150337482	150343346	+	NA	AC005586.2
ENSG00000154556.18	645.212	-0.638398	0.135313	-4.71792	2.38265e-06	6.33001e-05	chr4	185585443	185956652	-	NA	SORBS2
ENSG00000155792.10	173.854	-0.639455	0.176172	-3.62973	0.000283721	0.00360737	chr8	119873716	120050918	+	NA	DEPTOR
ENSG00000104695.13	6515.53	-0.640164	0.0980339	-6.53003	6.57574e-11	5.1974e-09	chr8	30774456	30814314	-	NA	PPP2CB
ENSG00000120925.16	1360.19	-0.640276	0.122566	-5.22393	1.75168e-07	6.42211e-06	chr8	42849636	42897290	-	NA	RNF170
ENSG00000105642.15	75.1102	-0.640346	0.224495	-2.85238	0.00433936	0.0312537	chr19	17951292	18000080	+	NA	KCNN1
ENSG00000256061.7	136.874	-0.642929	0.205927	-3.12212	0.00179555	0.0158037	chr15	55410524	55508234	-	NA	DNAAF4
ENSG00000225783.8	493.658	-0.643298	0.131964	-4.87478	1.0893e-06	3.17707e-05	chr22	26646410	26676475	+	NA	MIAT
ENSG00000066855.16	1689.81	-0.643364	0.108463	-5.93164	2.99924e-09	1.75513e-07	chr8	65644733	65771261	+	NA	MTFR1
ENSG00000106701.12	492.05	-0.643491	0.138004	-4.66284	3.11871e-06	8.05395e-05	chr9	105447795	105552433	+	NA	FSD1L
ENSG00000104267.10	121.925	-0.643641	0.225264	-2.85728	0.00427291	0.0309337	chr8	85463967	85481493	+	NA	CA2
ENSG00000229644.6	1015.59	-0.644996	0.119464	-5.39907	6.69884e-08	2.77971e-06	chr10	36521720	36524234	-	NA	NAMPTP1
ENSG00000125398.8	1728.11	-0.645705	0.161939	-3.98735	6.6816e-05	0.00109903	chr17	72121019	72126416	+	NA	SOX9
ENSG00000104320.13	4794.68	-0.646204	0.108028	-5.98184	2.20638e-09	1.34729e-07	chr8	89933335	90003228	-	NA	NBN
ENSG00000173273.16	2464.86	-0.646331	0.135853	-4.75759	1.95918e-06	5.29153e-05	chr8	9555911	9782346	+	NA	TNKS
ENSG00000120278.16	106.727	-0.646334	0.205687	-3.14231	0.00167619	0.0150092	chr6	150599882	150843665	+	NA	PLEKHG1
ENSG00000140992.19	820.967	-0.646738	0.136869	-4.72522	2.29867e-06	6.11795e-05	chr16	2537978	2603188	+	NA	PDPK1
ENSG00000075790.10	174.517	-0.647301	0.172616	-3.74995	0.000176873	0.00246892	chr7	107579976	107629170	+	NA	BCAP29
ENSG00000114315.4	371.943	-0.64765	0.162342	-3.9894	6.62395e-05	0.00109053	chr3	194136147	194138732	+	NA	HES1
ENSG00000104375.17	984.537	-0.648959	0.116138	-5.58782	2.29932e-08	1.07341e-06	chr8	98371227	98942827	-	NA	STK3
ENSG00000260852.1	135.818	-0.649138	0.206568	-3.1425	0.00167513	0.0150072	chr16	30919318	30923269	-	NA	FBXL19-AS1
ENSG00000246451.2	160.992	-0.649389	0.213637	-3.03969	0.00236823	0.0195919	chr14	103682361	103684015	-	NA	AL049840.2
ENSG00000109452.12	58.6322	-0.649709	0.231334	-2.80853	0.00497682	0.034577	chr4	142023159	142847432	-	NA	INPP4B
ENSG00000091129.21	1322.34	-0.649944	0.174241	-3.73014	0.000191377	0.00262324	chr7	108147622	108456717	-	NA	NRCAM
ENSG00000117013.17	98.5585	-0.650382	0.203516	-3.19572	0.00139481	0.0130463	chr1	40783786	40840452	+	NA	KCNQ4
ENSG00000118971.8	1006.45	-0.650847	0.135266	-4.8116	1.49727e-06	4.19925e-05	chr12	4273761	4305353	+	NA	CCND2
ENSG00000155099.8	426.962	-0.651224	0.133528	-4.87707	1.07673e-06	3.14544e-05	chr8	90993801	91040872	-	NA	PIP4P2
ENSG00000254598.3	403.778	-0.652289	0.132114	-4.93733	7.92013e-07	2.43968e-05	chr11	11351941	11353250	-	NA	CSNK2A3
ENSG00000151239.13	6716.47	-0.652426	0.128576	-5.07426	3.89002e-07	1.31283e-05	chr12	43793722	43806375	-	NA	TWF1
ENSG00000223725.6	81.9443	-0.652437	0.21311	-3.0615	0.00220231	0.0185736	chr2	207239863	207529795	-	NA	AC009226.1
ENSG00000146802.13	1784.12	-0.655335	0.125981	-5.20184	1.97327e-07	7.13426e-06	chr7	112762376	112790423	-	NA	TMEM168
ENSG00000250320.6	175.488	-0.655567	0.177874	-3.68557	0.000228191	0.00301688	chr5	84382423	84490765	+	NA	EDIL3-DT
ENSG00000128609.15	3111.72	-0.655626	0.156903	-4.17853	2.93395e-05	0.000547731	chr7	123536996	123557904	-	NA	NDUFA5
ENSG00000177374.13	404.663	-0.6558	0.167622	-3.91237	9.13966e-05	0.00143484	chr17	2054153	2063241	+	NA	HIC1
ENSG00000134917.10	64.6004	-0.656582	0.243217	-2.69957	0.00694292	0.0443385	chr11	130404922	130428609	-	NA	ADAMTS8
ENSG00000182632.15	389.04	-0.656718	0.139667	-4.70204	2.5758e-06	6.7961e-05	chr10	42408167	42475349	-	NA	CCNYL2
ENSG00000225506.2	40.677	-0.657122	0.246274	-2.66826	0.00762463	0.0476748	chr1	47096652	47179271	-	NA	CYP4A22-AS1
ENSG00000173838.12	80.7359	-0.657441	0.219021	-3.00173	0.00268446	0.0213959	chr17	62701313	62808344	-	NA	MARCHF10
ENSG00000004766.17	2197.84	-0.658529	0.116001	-5.67691	1.37153e-08	6.84189e-07	chr7	93232339	93361123	+	NA	VPS50
ENSG00000253958.2	650.134	-0.658566	0.127665	-5.15856	2.48859e-07	8.75465e-06	chr8	8701936	8704096	+	NA	CLDN23
ENSG00000075303.13	1254.8	-0.658785	0.132292	-4.97979	6.3652e-07	2.01992e-05	chr7	87833567	87876360	-	NA	SLC25A40
ENSG00000165813.20	924.621	-0.659017	0.130814	-5.0378	4.70915e-07	1.56611e-05	chr10	114120861	114174232	-	NA	CCDC186
ENSG00000135272.10	4013.31	-0.659147	0.127972	-5.15072	2.59494e-07	9.04167e-06	chr7	114922153	115019202	+	NA	MDFIC
ENSG00000170632.14	1064.21	-0.659246	0.117139	-5.6279	1.82421e-08	8.78346e-07	chr7	103074880	103099759	+	NA	ARMC10
ENSG00000125816.5	279.615	-0.660505	0.15032	-4.394	1.11285e-05	0.000243334	chr20	21395364	21397526	-	NA	NKX2-4
ENSG00000158296.14	243.212	-0.661238	0.148838	-4.44266	8.88548e-06	0.000200285	chr20	46557822	46684467	-	NA	SLC13A3
ENSG00000213462.5	421.15	-0.661301	0.177014	-3.73586	0.000187073	0.0025778	chr7	64990355	65006743	-	NA	ERV3-1
ENSG00000114331.15	1630.1	-0.663986	0.126525	-5.24788	1.53856e-07	5.828e-06	chr3	195274744	195443044	-	NA	ACAP2
ENSG00000088826.18	1377.6	-0.664194	0.107069	-6.20341	5.52536e-10	3.72259e-08	chr20	4120979	4187747	+	NA	SMOX
ENSG00000196476.12	250.678	-0.664602	0.158167	-4.2019	2.64684e-05	0.000501828	chr20	270862	290778	-	NA	C20orf96
ENSG00000260565.7	274.406	-0.664743	0.162341	-4.09473	4.2266e-05	0.00073687	chr16	2660347	2682379	-	NA	ERVK13-1
ENSG00000144452.15	522.947	-0.664852	0.143547	-4.63159	3.62864e-06	9.20163e-05	chr2	214931541	215138626	-	NA	ABCA12
ENSG00000266680.1	57.4625	-0.665092	0.230423	-2.88639	0.00389684	0.0288747	chr6	63571004	63572408	-	NA	AL135905.1
ENSG00000242562.1	43.8287	-0.665271	0.246026	-2.70407	0.00684948	0.0439262	chr7	106125370	106126700	+	NA	DCAF13P1
ENSG00000187134.14	53.1887	-0.666621	0.23157	-2.87871	0.00399307	0.0294092	chr10	4963252	4983283	+	NA	AKR1C1
ENSG00000106261.17	2827.31	-0.666732	0.15223	-4.37976	1.18813e-05	0.000257329	chr7	100015571	100041689	+	NA	ZKSCAN1
ENSG00000101255.11	5016.85	-0.667877	0.114329	-5.8417	5.16695e-09	2.80768e-07	chr20	362834	397559	+	NA	TRIB3
ENSG00000196275.14	233.007	-0.667952	0.193794	-3.44671	0.000567452	0.00639737	chr7	74796143	74851551	-	NA	GTF2IRD2
ENSG00000115232.14	2043.2	-0.668069	0.100188	-6.66817	2.5901e-11	2.24123e-09	chr2	181457201	181538940	+	NA	ITGA4
ENSG00000196967.10	49.2248	-0.668198	0.237391	-2.81476	0.00488134	0.0340947	chr19	37106733	37172741	-	NA	ZNF585A
ENSG00000104722.14	50.7859	-0.668255	0.233299	-2.86437	0.00417841	0.0304306	chr8	24913757	24919098	+	NA	NEFM
ENSG00000152229.18	244.928	-0.668332	0.158448	-4.21798	2.46503e-05	0.000473753	chr18	45983535	46072272	-	NA	PSTPIP2
ENSG00000121039.10	2459.17	-0.669098	0.121645	-5.5004	3.78929e-08	1.65911e-06	chr8	73294601	73325281	+	NA	RDH10
ENSG00000259583.3	165.325	-0.670298	0.19629	-3.41484	0.000638194	0.00699409	chr15	100892342	100919391	-	NA	AC015712.2
ENSG00000157764.13	1410.7	-0.670608	0.144441	-4.64277	3.43768e-06	8.74167e-05	chr7	140719326	140924928	-	NA	BRAF
ENSG00000172296.13	80.5037	-0.671126	0.222168	-3.0208	0.00252104	0.0204756	chr20	13008971	13169103	+	NA	SPTLC3
ENSG00000184374.3	3344.76	-0.671294	0.101738	-6.59826	4.16018e-11	3.5003e-09	chr8	118995451	119108455	+	NA	COLEC10
ENSG00000246582.3	100.214	-0.671935	0.194169	-3.46058	0.000539023	0.00615093	chr8	23224470	23230926	+	NA	AC100861.1
ENSG00000187988.5	40.4816	-0.671995	0.249117	-2.69751	0.00698602	0.0445538	chr9	37477148	37478317	+	NA	KCTD9P3
ENSG00000174804.4	154.114	-0.672416	0.205731	-3.26842	0.00108151	0.0106564	chr11	86945678	86955395	-	NA	FZD4
ENSG00000205436.7	312.552	-0.672533	0.149118	-4.51008	6.4802e-06	0.000151881	chr14	103100143	103110559	+	NA	EXOC3L4
ENSG00000228801.6	332.365	-0.672811	0.141271	-4.76256	1.91154e-06	5.18587e-05	chr8	51899267	51949874	+	NA	AC064807.1
ENSG00000165434.8	1146.47	-0.67328	0.109853	-6.1289	8.84878e-10	5.7349e-08	chr11	74330315	74398433	-	NA	PGM2L1
ENSG00000115380.20	287.467	-0.674209	0.210809	-3.1982	0.00138288	0.0129613	chr2	55865966	55924139	-	NA	EFEMP1
ENSG00000105948.13	1436.79	-0.674454	0.108854	-6.19595	5.79344e-10	3.86046e-08	chr7	139133743	139191986	+	NA	TTC26
ENSG00000147548.17	3059.54	-0.674969	0.120166	-5.61699	1.9431e-08	9.21483e-07	chr8	38269703	38382272	-	NA	NSD3
ENSG00000223855.2	74.3988	-0.675013	0.212934	-3.17006	0.00152406	0.013948	chr7	520390	525238	+	NA	AC147651.1
ENSG00000185189.18	1363.17	-0.675033	0.134951	-5.00207	5.67191e-07	1.83562e-05	chr8	143833582	143840973	-	NA	NRBP2
ENSG00000006210.7	1466.24	-0.675794	0.107487	-6.28724	3.23151e-10	2.28685e-08	chr16	57372476	57385044	+	NA	CX3CL1
ENSG00000123124.14	2309.77	-0.675806	0.104854	-6.44521	1.15444e-10	8.7824e-09	chr8	86342546	86478420	+	NA	WWP1
ENSG00000106479.11	523.543	-0.677075	0.137133	-4.93736	7.91887e-07	2.43968e-05	chr7	149838374	149867479	+	NA	ZNF862
ENSG00000054356.14	495.214	-0.677491	0.177453	-3.81786	0.000134616	0.00196468	chr2	219289622	219309648	-	NA	PTPRN
ENSG00000113946.3	8348.95	-0.678189	0.11886	-5.70578	1.15809e-08	5.87346e-07	chr3	190322540	190412143	+	NA	CLDN16
ENSG00000105829.13	1993.17	-0.67822	0.152927	-4.43494	9.20991e-06	0.000206072	chr7	93962761	94004382	-	NA	BET1
ENSG00000104231.11	2513.66	-0.678558	0.140538	-4.82828	1.37715e-06	3.89831e-05	chr8	81701333	81732903	-	NA	ZFAND1
ENSG00000225774.2	93.4583	-0.678925	0.21638	-3.13765	0.0017031	0.0151683	chr22	30542535	30544305	+	NA	SIRPAP1
ENSG00000139800.8	87.3193	-0.679966	0.21356	-3.18395	0.00145279	0.0134304	chr13	99962963	99971909	-	NA	ZIC5
ENSG00000076554.15	2340.11	-0.68	0.145884	-4.66123	3.14332e-06	8.10602e-05	chr8	80034744	80231232	-	NA	TPD52
ENSG00000123977.10	2170.71	-0.680397	0.106488	-6.38943	1.66504e-10	1.24083e-08	chr2	227871053	227924344	+	NA	DAW1
ENSG00000198742.9	3412.76	-0.681284	0.113088	-6.02437	1.69765e-09	1.0615e-07	chr7	99027437	99144100	-	NA	SMURF1
ENSG00000273329.1	176.034	-0.681724	0.167002	-4.08213	4.4625e-05	0.00077449	chr7	129604547	129611630	-	NA	AC078846.1
ENSG00000259370.2	133.379	-0.682995	0.212859	-3.20868	0.00133345	0.0125757	chr15	62827674	62884034	-	NA	AC103740.1
ENSG00000125818.18	2193.62	-0.683799	0.0985461	-6.93887	3.95238e-12	4.06887e-10	chr20	1113239	1189415	+	NA	PSMF1
ENSG00000170802.16	1221.97	-0.683818	0.122518	-5.58138	2.38617e-08	1.10575e-06	chr2	48314636	48379295	+	NA	FOXN2
ENSG00000134070.5	1961.07	-0.68443	0.131137	-5.21921	1.79692e-07	6.5748e-06	chr3	10164918	10243745	+	NA	IRAK2
ENSG00000125775.15	45.7141	-0.685055	0.250327	-2.73664	0.00620707	0.0408686	chr20	1309908	1329139	-	NA	SDCBP2
ENSG00000170571.12	1303.97	-0.685182	0.123454	-5.5501	2.85498e-08	1.2839e-06	chr5	50396191	50443248	-	NA	EMB
ENSG00000125901.6	1086.88	-0.685349	0.116483	-5.88371	4.01179e-09	2.23315e-07	chr20	3046051	3048250	+	NA	MRPS26
ENSG00000180155.20	89.0431	-0.6856	0.218855	-3.13266	0.00173229	0.0153609	chr8	142771196	142777810	-	NA	LYNX1
ENSG00000157259.8	4141.43	-0.685621	0.0919797	-7.45405	9.05198e-14	1.37726e-11	chr7	92447481	92460075	+	NA	GATAD1
ENSG00000149346.15	188.927	-0.686986	0.166971	-4.11439	3.882e-05	0.000684807	chr20	10435304	10636829	+	NA	SLX4IP
ENSG00000181585.6	61.7949	-0.687717	0.239664	-2.8695	0.00411122	0.0300852	chr3	46694527	46710886	+	NA	TMIE
ENSG00000100253.13	189.37	-0.687768	0.164395	-4.18363	2.86897e-05	0.000537247	chr22	50486783	50490648	+	NA	MIOX
ENSG00000277687.1	77.5245	-0.687814	0.224547	-3.06313	0.00219038	0.0184891	chr10	118692360	118693535	-	NA	AL139407.1
ENSG00000273344.1	323.452	-0.688733	0.143984	-4.7834	1.72352e-06	4.73917e-05	chr7	155003447	155005703	+	NA	PAXIP1-AS1
ENSG00000278041.1	93.613	-0.69102	0.206937	-3.33928	0.000839971	0.00867431	chr20	21499260	21502934	-	NA	AL133325.3
ENSG00000164176.13	4013.56	-0.691071	0.123261	-5.60655	2.064e-08	9.71249e-07	chr5	83940553	84384880	-	NA	EDIL3
ENSG00000091039.17	6695.82	-0.691355	0.166246	-4.15861	3.20184e-05	0.000588714	chr12	76351796	76559809	-	NA	OSBPL8
ENSG00000011566.15	2046.68	-0.692653	0.10339	-6.69941	2.09262e-11	1.88212e-09	chr2	39249265	39437301	-	NA	MAP4K3
ENSG00000134755.17	550.832	-0.693898	0.142949	-4.85418	1.20887e-06	3.47583e-05	chr18	31058839	31102522	-	NA	DSC2
ENSG00000171320.15	736.888	-0.694192	0.138791	-5.0017	5.6826e-07	1.83562e-05	chr8	27771948	27812640	+	NA	ESCO2
ENSG00000106299.8	4551.33	-0.694289	0.11403	-6.08864	1.13875e-09	7.26967e-08	chr7	123681942	123749003	-	NA	WASL
ENSG00000182752.10	316.782	-0.694323	0.214752	-3.23314	0.00122438	0.0117826	chr9	116153790	116402321	+	NA	PAPPA
ENSG00000182667.14	79.5608	-0.695158	0.254553	-2.7309	0.00631616	0.0414375	chr11	131370477	132336822	+	NA	NTM
ENSG00000105793.15	1240.98	-0.695304	0.117317	-5.92671	3.09057e-09	1.8028e-07	chr7	90335222	90391455	+	NA	GTPBP10
ENSG00000244198.7	130.221	-0.69675	0.197946	-3.5199	0.000431711	0.00510504	chr7	144194857	144280547	+	NA	ARHGEF35-AS1
ENSG00000175895.4	654.257	-0.696848	0.131168	-5.31262	1.0806e-07	4.29838e-06	chr8	95133784	95156685	+	NA	PLEKHF2
ENSG00000078177.14	547.224	-0.697506	0.172827	-4.03587	5.43997e-05	0.00091711	chr4	40056849	40158252	+	NA	N4BP2
ENSG00000205413.8	1662.95	-0.697544	0.109032	-6.39762	1.57821e-10	1.1907e-08	chr7	93099512	93118023	-	NA	SAMD9
ENSG00000019991.18	41.9719	-0.697586	0.246138	-2.83413	0.00459511	0.0326322	chr7	81699009	81770438	-	NA	HGF
ENSG00000137251.16	129.244	-0.697894	0.189397	-3.68483	0.000228855	0.00302347	chr6	54307858	54390142	+	NA	TINAG
ENSG00000160352.16	228.627	-0.69853	0.174991	-3.99181	6.55701e-05	0.00108049	chr19	21082158	21125270	+	NA	ZNF714
ENSG00000111254.8	32.7699	-0.698659	0.255218	-2.7375	0.0061908	0.0407762	chr12	4615507	4649051	-	NA	AKAP3
ENSG00000167904.15	1089.58	-0.698779	0.123256	-5.66933	1.43354e-08	7.1003e-07	chr8	55696423	55773407	-	NA	TMEM68
ENSG00000127914.16	3816.98	-0.699387	0.133406	-5.24256	1.58363e-07	5.96163e-06	chr7	91940866	92110673	+	NA	AKAP9
ENSG00000164031.17	1999.26	-0.700034	0.118366	-5.91417	3.33547e-09	1.9031e-07	chr4	99896247	99946618	-	NA	DNAJB14
ENSG00000040341.18	2039.36	-0.700826	0.112213	-6.24548	4.22508e-10	2.88919e-08	chr8	73420368	73747708	-	NA	STAU2
ENSG00000078674.17	6217.25	-0.702303	0.111539	-6.29648	3.04473e-10	2.17151e-08	chr8	17922839	18029944	+	NA	PCM1
ENSG00000234456.8	3264.56	-0.703104	0.131287	-5.35546	8.53409e-08	3.44725e-06	chr7	79452876	79471208	+	NA	MAGI2-AS3
ENSG00000285744.1	191.37	-0.703767	0.173225	-4.06273	4.85018e-05	0.000833063	chr8	78805292	78956082	+	NA	AC083837.1
ENSG00000230409.3	1573.24	-0.704043	0.11517	-6.11309	9.77196e-10	6.30447e-08	chr3	37275692	37276598	+	NA	TCEA1P2
ENSG00000174775.17	16.3974	-0.704337	0.225193	-3.1277	0.00176178	0.0155695	chr11	532241	537287	-	NA	HRAS
ENSG00000244151.1	79.3886	-0.704948	0.23207	-3.03765	0.0023843	0.019698	chr7	151074741	151076530	-	NA	AC010973.2
ENSG00000263001.6	3272.16	-0.705179	0.115887	-6.08504	1.16461e-09	7.38312e-08	chr7	74650230	74760692	+	NA	GTF2I
ENSG00000125779.22	857.207	-0.705708	0.134626	-5.24197	1.58869e-07	5.96839e-06	chr20	3888838	3929882	+	NA	PANK2
ENSG00000158560.14	39.5109	-0.706467	0.254653	-2.77423	0.00553326	0.0374448	chr7	95772505	96110322	+	NA	DYNC1I1
ENSG00000104756.16	3441.35	-0.70656	0.105459	-6.69984	2.08648e-11	1.88212e-09	chr8	25427846	25458476	-	NA	KCTD9
ENSG00000213214.4	103.559	-0.707292	0.199075	-3.5529	0.000381009	0.00463764	chr7	144186082	144195655	-	NA	ARHGEF35
ENSG00000275457.1	34.0923	-0.707488	0.252271	-2.80448	0.00503979	0.0349554	chr20	21302730	21303704	-	NA	AL117332.1
ENSG00000136111.14	796.203	-0.707791	0.13084	-5.40958	6.31712e-08	2.63931e-06	chr13	75283502	75482169	-	NA	TBC1D4
ENSG00000118307.19	85.0553	-0.708483	0.207821	-3.40911	0.000651748	0.00711699	chr12	25108288	25195162	-	NA	CASC1
ENSG00000136574.17	296.066	-0.709156	0.15747	-4.50343	6.68658e-06	0.000156117	chr8	11676958	11760002	+	NA	GATA4
ENSG00000188641.14	1168.61	-0.70921	0.123108	-5.76086	8.36859e-09	4.36553e-07	chr1	97077742	97995000	-	NA	DPYD
ENSG00000101298.15	328.136	-0.709673	0.164025	-4.32661	1.51424e-05	0.000316055	chr20	1266279	1309328	+	NA	SNPH
ENSG00000076344.16	177.924	-0.709949	0.189302	-3.75035	0.000176589	0.00246684	chr16	268300	275980	-	NA	RGS11
ENSG00000147649.10	9077.14	-0.709992	0.108133	-6.56589	5.17217e-11	4.23469e-09	chr8	97644183	97730260	+	NA	MTDH
ENSG00000253537.3	379.718	-0.71019	0.155055	-4.58025	4.64431e-06	0.000114126	chr5	141382738	141512975	+	NA	PCDHGA7
ENSG00000198898.14	12398.1	-0.711146	0.116035	-6.12874	8.85772e-10	5.7349e-08	chr7	116811069	116922049	+	NA	CAPZA2
ENSG00000163734.4	173.398	-0.712244	0.186079	-3.82765	0.000129375	0.00190956	chr4	74036588	74038807	-	NA	CXCL3
ENSG00000215102.2	34.6867	-0.713419	0.250992	-2.84239	0.00447761	0.0319844	chrX	83748824	83749939	-	NA	TERF1P4
ENSG00000146757.13	708.741	-0.713748	0.155319	-4.59538	4.31956e-06	0.000107156	chr7	65373798	65401135	+	NA	ZNF92
ENSG00000147676.14	14130.3	-0.714417	0.143067	-4.99358	5.92709e-07	1.89522e-05	chr8	119165033	119245673	+	NA	MAL2
ENSG00000173918.15	203.959	-0.714624	0.163627	-4.3674	1.25732e-05	0.00027071	chr17	79022813	79049788	+	NA	C1QTNF1
ENSG00000164070.12	1416.57	-0.715212	0.133287	-5.36594	8.05286e-08	3.26685e-06	chr4	127781820	127840733	+	NA	HSPA4L
ENSG00000137726.17	164.433	-0.716059	0.20388	-3.51216	0.000444476	0.00523565	chr11	117836975	117877486	-	NA	FXYD6
ENSG00000088833.17	2795.01	-0.716623	0.104383	-6.86531	6.63453e-12	6.54775e-10	chr20	1442161	1473842	-	NA	NSFL1C
ENSG00000156469.9	829.085	-0.717204	0.123963	-5.78565	7.22313e-09	3.81156e-07	chr8	96239397	96261610	-	NA	MTERF3
ENSG00000197275.14	119.567	-0.717564	0.186507	-3.84739	0.000119383	0.00179546	chr8	94371959	94475115	-	NA	RAD54B
ENSG00000164116.16	101.121	-0.717719	0.197851	-3.62757	0.0002861	0.00363256	chr4	155666710	155732349	+	NA	GUCY1A1
ENSG00000197748.13	107.738	-0.719268	0.194809	-3.69216	0.000222354	0.00295684	chr10	104129887	104232364	-	NA	CFAP43
ENSG00000234545.8	606.771	-0.71944	0.132377	-5.43476	5.48688e-08	2.32976e-06	chr7	92560757	92590393	-	NA	FAM133B
ENSG00000049130.16	1058.44	-0.719461	0.11442	-6.28792	3.21744e-10	2.28576e-08	chr12	88492792	88580851	-	NA	KITLG
ENSG00000272163.1	191.925	-0.719674	0.173153	-4.15629	3.23458e-05	0.000594135	chr8	24912164	24914717	-	NA	AF106564.1
ENSG00000101361.17	4532.28	-0.719802	0.104252	-6.90445	5.03981e-12	5.0838e-10	chr20	2652592	2658393	+	NA	NOP56
ENSG00000125875.14	1574.19	-0.719936	0.100032	-7.19707	6.15203e-13	7.64108e-11	chr20	435479	462543	-	NA	TBC1D20
ENSG00000128268.12	40.0146	-0.719988	0.254566	-2.82829	0.00467968	0.033104	chr22	39457011	39492194	+	NA	MGAT3
ENSG00000156427.8	462.761	-0.720402	0.1484	-4.85445	1.20723e-06	3.47583e-05	chr5	171419646	171457626	+	NA	FGF18
ENSG00000271303.1	91.9168	-0.721791	0.215862	-3.34377	0.000826489	0.0085593	chr20	646614	653370	-	NA	SRXN1
ENSG00000135269.18	9454.05	-0.723012	0.102097	-7.08165	1.4245e-12	1.65922e-10	chr7	116210505	116258783	+	NA	TES
ENSG00000089063.15	2022.61	-0.72363	0.122673	-5.89885	3.66034e-09	2.06137e-07	chr20	5068231	5113103	-	NA	TMEM230
ENSG00000232445.2	272.96	-0.72364	0.154795	-4.67484	2.94188e-06	7.65139e-05	chr7	101308269	101314800	+	NA	EMSLR
ENSG00000140443.15	1003.76	-0.725172	0.137853	-5.26047	1.43691e-07	5.47705e-06	chr15	98648538	98964530	+	NA	IGF1R
ENSG00000167815.12	1099.49	-0.725463	0.127966	-5.66916	1.43499e-08	7.1003e-07	chr19	12796819	12801800	-	NA	PRDX2
ENSG00000188906.16	1090.53	-0.726116	0.173947	-4.17436	2.98824e-05	0.000556161	chr12	40196743	40369285	+	NA	LRRK2
ENSG00000165392.11	1215.19	-0.727438	0.146521	-4.96473	6.87982e-07	2.16199e-05	chr8	31033787	31176138	+	NA	WRN
ENSG00000069020.18	417.765	-0.727451	0.175751	-4.1391	3.48674e-05	0.000630306	chr5	66596360	67169595	+	NA	MAST4
ENSG00000118976.5	61.8388	-0.727753	0.241411	-3.01457	0.0025734	0.0207899	chr12	3839458	3842525	+	NA	OTUD4P1
ENSG00000104450.12	1253.61	-0.728449	0.103549	-7.03485	1.9948e-12	2.22079e-10	chr8	100157905	100259278	+	NA	SPAG1
ENSG00000125863.20	437.251	-0.728995	0.13148	-5.54452	2.94756e-08	1.32227e-06	chr20	10401008	10434222	-	NA	MKKS
ENSG00000271133.5	77.9976	-0.729153	0.211514	-3.4473	0.000566221	0.00639336	chr7	20328298	20331747	-	NA	AC004130.2
ENSG00000171056.8	15.9026	-0.729739	0.262163	-2.78353	0.00537713	0.0366054	chr8	10723767	10730511	-	NA	SOX7
ENSG00000187955.12	710.356	-0.73026	0.172581	-4.23141	2.32236e-05	0.000452525	chr8	120059779	120373573	+	NA	COL14A1
ENSG00000111087.10	134.944	-0.731211	0.191728	-3.81379	0.00013685	0.00198996	chr12	57459784	57472268	+	NA	GLI1
ENSG00000125872.8	3104.81	-0.733269	0.173636	-4.22303	2.41038e-05	0.000466689	chr20	6040545	6054060	-	NA	LRRN4
ENSG00000234965.2	34.6161	-0.733636	0.251807	-2.91348	0.00357419	0.0268771	chr22	41909553	41914667	-	NA	SHISA8
ENSG00000128590.5	1494.23	-0.734514	0.166116	-4.42169	9.79334e-06	0.000217527	chr7	108569866	108574850	+	NA	DNAJB9
ENSG00000112539.15	23.8728	-0.735281	0.263515	-2.79028	0.00526625	0.0360387	chr6	165279663	165309605	-	NA	C6orf118
ENSG00000177406.5	55.8373	-0.73641	0.236739	-3.11064	0.00186681	0.0163317	chr12	630857	664196	+	NA	NINJ2-AS1
ENSG00000129292.20	1910.55	-0.736843	0.104647	-7.04122	1.90563e-12	2.14577e-10	chr8	132775357	132848807	+	NA	PHF20L1
ENSG00000180263.14	5109.24	-0.738186	0.162036	-4.55568	5.22156e-06	0.000125938	chr12	95076748	95217482	-	NA	FGD6
ENSG00000177732.8	1256.73	-0.738294	0.103617	-7.12523	1.03906e-12	1.25636e-10	chr20	325594	330224	+	NA	SOX12
ENSG00000149043.16	27.9466	-0.738594	0.262014	-2.81891	0.00481873	0.033788	chr11	1828306	1837521	+	NA	SYT8
ENSG00000197635.10	1943.24	-0.740217	0.131781	-5.61702	1.94275e-08	9.21483e-07	chr2	161992244	162074215	-	NA	DPP4
ENSG00000175229.7	74.5207	-0.741076	0.224156	-3.30607	0.000946141	0.00956514	chr11	66040764	66049161	-	NA	GAL3ST3
ENSG00000128573.26	262.985	-0.742318	0.173139	-4.28742	1.80761e-05	0.000367111	chr7	114086326	114693772	+	NA	FOXP2
ENSG00000125841.13	1712.38	-0.742932	0.100071	-7.42401	1.13624e-13	1.65963e-11	chr20	346781	359660	+	NA	NRSN2
ENSG00000147650.11	1276.96	-0.743892	0.127008	-5.85707	4.71105e-09	2.58301e-07	chr8	104489230	104589024	-	NA	LRP12
ENSG00000232388.4	651.007	-0.744266	0.142091	-5.23794	1.62376e-07	6.06272e-06	chr20	18567346	18569563	+	NA	SMIM26
ENSG00000205133.12	1297.53	-0.744487	0.153649	-4.84537	1.26378e-06	3.628e-05	chr8	92883531	93017673	-	NA	TRIQK
ENSG00000125898.13	144.935	-0.744735	0.186188	-3.99991	6.33677e-05	0.00104798	chr20	833714	857463	+	NA	FAM110A
ENSG00000164830.18	2058.18	-0.744845	0.134112	-5.5539	2.79368e-08	1.27461e-06	chr8	106359475	106752694	+	NA	OXR1
ENSG00000176909.12	41.7974	-0.745576	0.245274	-3.03977	0.00236757	0.0195919	chr19	48712724	48719725	-	NA	MAMSTR
ENSG00000138061.12	201.682	-0.748946	0.163825	-4.57162	4.83969e-06	0.000117975	chr2	38066972	38109902	-	NA	CYP1B1
ENSG00000151012.13	1167.78	-0.749335	0.146085	-5.12943	2.90626e-07	1.00497e-05	chr4	138164096	138242349	-	NA	SLC7A11
ENSG00000125355.15	36.8741	-0.749341	0.249413	-3.00442	0.00266091	0.021271	chrX	120258649	120311556	-	NA	TMEM255A
ENSG00000105971.15	30454.9	-0.749708	0.111081	-6.74921	1.48656e-11	1.42102e-09	chr7	116287379	116508541	+	NA	CAV2
ENSG00000089006.16	4832.68	-0.750514	0.108162	-6.93882	3.95375e-12	4.06887e-10	chr20	17941596	17968980	-	NA	SNX5
ENSG00000159625.15	23.2515	-0.750588	0.261667	-2.86849	0.00412439	0.0301453	chr16	57694792	57731805	+	NA	DRC7
ENSG00000229021.2	85.2571	-0.750637	0.21482	-3.49427	0.000475366	0.00553876	chr1	151994530	152042774	+	NA	AL450992.2
ENSG00000171444.18	339.589	-0.752746	0.148916	-5.05484	4.30744e-07	1.44568e-05	chr5	113022098	113488823	-	NA	MCC
ENSG00000243056.2	23.7493	-0.753152	0.263522	-2.85803	0.00426287	0.0308991	chr5	140547661	140549576	+	NA	EIF4EBP3
ENSG00000179403.12	702.585	-0.753957	0.168795	-4.46669	7.94377e-06	0.000181751	chr1	1434860	1442882	+	NA	VWA1
ENSG00000125826.20	7047.41	-0.755666	0.0982402	-7.69202	1.44829e-14	2.6443e-12	chr20	407497	430966	+	NA	RBCK1
ENSG00000107731.12	102.107	-0.757097	0.197165	-3.83991	0.000123079	0.00184195	chr10	71212569	71302864	+	NA	UNC5B
ENSG00000164749.13	457.378	-0.757302	0.141896	-5.33702	9.44882e-08	3.78326e-06	chr8	75407913	75566834	+	NA	HNF4G
ENSG00000066777.9	3755.37	-0.757475	0.102727	-7.37367	1.65992e-13	2.34936e-11	chr8	67173510	67343781	-	NA	ARFGEF1
ENSG00000176024.18	53.0288	-0.758061	0.238722	-3.1755	0.0014958	0.0137307	chr19	51927146	51948759	+	NA	ZNF613
ENSG00000107742.13	35.4219	-0.758986	0.262248	-2.89415	0.00380187	0.0282632	chr10	72059033	72089032	-	NA	SPOCK2
ENSG00000174482.10	22.1451	-0.759185	0.263522	-2.88092	0.00396515	0.0292386	chr9	27948077	28670286	-	NA	LINGO2
ENSG00000078487.17	91.0074	-0.760636	0.206267	-3.68763	0.00022635	0.00299906	chr7	100400825	100428992	-	NA	ZCWPW1
ENSG00000224490.5	275.924	-0.761624	0.215814	-3.52908	0.000417014	0.00498288	chr2	165933856	165949891	+	NA	TTC21B-AS1
ENSG00000169435.14	583.171	-0.761626	0.145207	-5.2451	1.56197e-07	5.90444e-06	chr4	73571549	73620631	-	NA	RASSF6
ENSG00000266835.6	44.6832	-0.76173	0.240689	-3.16479	0.00155194	0.0141331	chr18	3466249	3478978	+	NA	GAPLINC
ENSG00000105835.12	5227.86	-0.762803	0.118015	-6.46359	1.02246e-10	7.91018e-09	chr7	106248297	106286326	-	NA	NAMPT
ENSG00000250305.9	40.5285	-0.763521	0.247478	-3.08521	0.00203407	0.0174276	chr8	12945641	13031503	+	NA	TRMT9B
ENSG00000113356.12	554.544	-0.764039	0.142778	-5.35122	8.73613e-08	3.51331e-06	chr5	90471747	90514557	+	NA	POLR3G
ENSG00000232838.4	79.9894	-0.764881	0.214554	-3.56498	0.000363879	0.00446185	chr20	18137862	18143169	+	NA	PET117
ENSG00000227036.8	631.677	-0.765261	0.157367	-4.8629	1.15681e-06	3.35254e-05	chr17	72290090	72640472	-	NA	LINC00511
ENSG00000276649.1	56.676	-0.765493	0.236932	-3.23086	0.00123418	0.0118338	chr20	1888127	1894374	-	NA	AL117335.1
ENSG00000154310.17	782.345	-0.767379	0.14654	-5.23666	1.63509e-07	6.08012e-06	chr3	171058413	171460408	-	NA	TNIK
ENSG00000147679.12	931.727	-0.76748	0.113062	-6.78812	1.13601e-11	1.09742e-09	chr8	116766504	116849463	+	NA	UTP23
ENSG00000154359.13	905.565	-0.767573	0.111297	-6.8966	5.32634e-12	5.31412e-10	chr8	12721905	12756073	-	NA	LONRF1
ENSG00000128512.23	957.974	-0.768313	0.171641	-4.47628	7.59547e-06	0.000174878	chr7	111726109	112206407	-	NA	DOCK4
ENSG00000151151.6	602.073	-0.771377	0.149026	-5.17612	2.26549e-07	8.04733e-06	chr10	58191516	58267894	-	NA	IPMK
ENSG00000122574.10	212.92	-0.772204	0.200456	-3.85224	0.000117041	0.00177046	chr7	29806485	29917066	+	NA	WIPF3
ENSG00000135437.9	33.4028	-0.77224	0.253705	-3.04385	0.00233571	0.0194019	chr12	55720366	55724705	+	NA	RDH5
ENSG00000233085.5	31.1571	-0.772869	0.25899	-2.98417	0.00284349	0.0223585	chr6	169286533	169289216	-	NA	BX322234.2
ENSG00000064763.11	369.326	-0.772897	0.162362	-4.76034	1.93268e-06	5.22767e-05	chr12	29149102	29340980	+	NA	FAR2
ENSG00000156011.17	1865.73	-0.77294	0.170333	-4.53783	5.68361e-06	0.000135649	chr8	18527302	19084730	-	NA	PSD3
ENSG00000101247.18	387.308	-0.772997	0.165889	-4.65973	3.16631e-06	8.14232e-05	chr20	13785006	13821580	+	NA	NDUFAF5
ENSG00000164983.7	1102.65	-0.773684	0.124646	-6.20706	5.39839e-10	3.65051e-08	chr8	124306188	124372692	-	NA	TMEM65
ENSG00000079102.16	460.667	-0.774371	0.154403	-5.01526	5.2962e-07	1.73605e-05	chr8	91954966	92103286	-	NA	RUNX1T1
ENSG00000122786.20	14369.2	-0.774439	0.0968555	-7.99582	1.28718e-15	2.83148e-13	chr7	134744251	134970729	+	NA	CALD1
ENSG00000182389.19	25.2911	-0.774505	0.261693	-2.95959	0.0030805	0.0237616	chr2	151832767	152099475	-	NA	CACNB4
ENSG00000136531.17	620.952	-0.77592	0.162419	-4.77728	1.77681e-06	4.85264e-05	chr2	165194992	165392310	+	NA	SCN2A
ENSG00000223508.5	61.9562	-0.77845	0.225698	-3.44907	0.000562516	0.00635939	chr8	213185	232231	-	NA	RPL23AP53
ENSG00000125895.5	99.333	-0.778974	0.200684	-3.88159	0.000103776	0.00159894	chr20	1180560	1185415	-	NA	TMEM74B
ENSG00000181444.13	335.873	-0.778985	0.170589	-4.56643	4.96098e-06	0.000120289	chr7	149764181	149773588	-	NA	ZNF467
ENSG00000120262.10	37.4488	-0.779916	0.255489	-3.05264	0.0022684	0.0189809	chr6	151494016	151621193	+	NA	CCDC170
ENSG00000188559.15	308.404	-0.781388	0.163403	-4.78196	1.73595e-06	4.76617e-05	chr20	20389529	20712644	-	NA	RALGAPA2
ENSG00000171316.12	793.735	-0.781444	0.14844	-5.26437	1.40673e-07	5.39188e-06	chr8	60678739	60868028	+	NA	CHD7
ENSG00000168172.9	1452.93	-0.782099	0.159049	-4.91735	8.77255e-07	2.66062e-05	chr8	42896945	43030535	+	NA	HOOK3
ENSG00000148204.12	17.4436	-0.78359	0.260128	-3.01232	0.00259257	0.0209102	chr9	123356169	123380324	+	NA	CRB2
ENSG00000157741.15	988.018	-0.785474	0.174199	-4.50905	6.51178e-06	0.000152426	chr7	139230355	139308236	+	NA	UBN2
ENSG00000168300.14	1073.18	-0.785835	0.125108	-6.28123	3.359e-10	2.3679e-08	chr8	51817574	51899186	-	NA	PCMTD1
ENSG00000264230.9	29.0657	-0.786245	0.263521	-2.98361	0.0028487	0.0223593	chr10	46375626	46391784	+	NA	ANXA8L1
ENSG00000172031.7	49.7185	-0.78731	0.238361	-3.30301	0.000956516	0.009638	chr1	92029984	92063538	+	NA	EPHX4
ENSG00000205978.6	51.0205	-0.789797	0.24103	-3.27676	0.00105007	0.0103801	chr14	24399002	24419283	+	NA	NYNRIN
ENSG00000089177.18	385.689	-0.790722	0.165016	-4.79178	1.65305e-06	4.55913e-05	chr20	16272103	16573434	-	NA	KIF16B
ENSG00000128585.18	3438.53	-0.791269	0.11201	-7.06429	1.61436e-12	1.86551e-10	chr7	131110095	131496632	+	NA	MKLN1
ENSG00000164181.14	1871.26	-0.791542	0.146715	-5.39508	6.8492e-08	2.83566e-06	chr5	60751790	60844274	-	NA	ELOVL7
ENSG00000132646.11	5138.38	-0.79207	0.125276	-6.32261	2.57175e-10	1.86329e-08	chr20	5114952	5126626	-	NA	PCNA
ENSG00000120889.13	13855.8	-0.792145	0.107007	-7.40273	1.33413e-13	1.918e-11	chr8	23020132	23069031	-	NA	TNFRSF10B
ENSG00000163071.11	1087.95	-0.792524	0.117539	-6.74263	1.5555e-11	1.44899e-09	chr4	52051303	52097299	+	NA	SPATA18
ENSG00000179331.3	127.295	-0.793152	0.214952	-3.68991	0.000224334	0.0029785	chr11	107928447	107963482	+	NA	RAB39A
ENSG00000162924.14	400.396	-0.794641	0.207278	-3.83369	0.000126233	0.00187808	chr2	60881520	60931610	+	NA	REL
ENSG00000164120.14	397.723	-0.79521	0.162789	-4.88492	1.03472e-06	3.05201e-05	chr4	174490174	174523154	-	NA	HPGD
ENSG00000023445.15	6331.89	-0.795276	0.104844	-7.58532	3.31665e-14	5.40673e-12	chr11	102317449	102339403	+	NA	BIRC3
ENSG00000198914.5	2138.37	-0.79535	0.221955	-3.58339	0.00033917	0.00420691	chr2	104853286	104858574	+	NA	POU3F3
ENSG00000284707.2	267.168	-0.795767	0.153527	-5.18322	2.18086e-07	7.77697e-06	chr7	97851687	97972985	-	NA	AC079781.5
ENSG00000247735.2	65.6066	-0.796373	0.231883	-3.43438	0.000593915	0.00660649	chr16	29926835	29928933	+	NA	AC120114.1
ENSG00000261732.1	22.0278	-0.796928	0.263527	-3.02408	0.00249389	0.0203184	chr16	1632258	1686715	+	NA	AL031708.1
ENSG00000088812.18	1543.59	-0.797669	0.159817	-4.99114	6.00244e-07	1.91261e-05	chr20	3471017	3651118	+	NA	ATRN
ENSG00000127366.5	33.9051	-0.798115	0.258878	-3.08298	0.00204941	0.0175343	chr7	141790216	141791367	+	NA	TAS2R5
ENSG00000166250.12	305.907	-0.801352	0.196683	-4.07434	4.61449e-05	0.000797835	chr11	123069871	123195248	-	NA	CLMP
ENSG00000001629.10	5094.05	-0.803615	0.113482	-7.08143	1.42676e-12	1.65922e-10	chr7	92245973	92401383	+	NA	ANKIB1
ENSG00000164953.16	876.853	-0.803638	0.134606	-5.97031	2.36802e-09	1.43163e-07	chr8	93754843	93819234	+	NA	TMEM67
ENSG00000278987.1	77.2856	-0.804065	0.228133	-3.52454	0.000424217	0.00505241	chr16	1688354	1690536	+	NA	AL031009.1
ENSG00000174028.6	645.094	-0.806235	0.135272	-5.96011	2.52068e-09	1.504e-07	chrX	23075757	23076767	+	NA	FAM3C2
ENSG00000170381.14	1235.11	-0.80687	0.143124	-5.63754	1.72494e-08	8.39839e-07	chr7	83363237	83649139	-	NA	SEMA3E
ENSG00000253106.1	70.4278	-0.807411	0.222049	-3.63618	0.000276714	0.00354596	chr8	124488509	124491643	+	NA	AC090198.1
ENSG00000230552.6	36.1617	-0.807601	0.258678	-3.12203	0.00179607	0.0158037	chr2	176723613	176819310	-	NA	AC092162.2
ENSG00000125772.14	530.419	-0.80774	0.143533	-5.62756	1.82778e-08	8.78346e-07	chr20	5544438	5611006	-	NA	GPCPD1
ENSG00000253731.2	21.0381	-0.808154	0.263014	-3.07266	0.00212159	0.0180251	chr5	141373913	141512979	+	NA	PCDHGA6
ENSG00000101266.19	4910.55	-0.809197	0.0971874	-8.32615	8.3512e-17	2.31025e-14	chr20	472497	543835	-	NA	CSNK2A1
ENSG00000124613.8	29.7722	-0.809828	0.260588	-3.10769	0.00188557	0.0164328	chr6	27374614	27403904	+	NA	ZNF391
ENSG00000251685.3	43.7801	-0.810424	0.254464	-3.18482	0.00144843	0.0134037	chr4	69004861	69020414	-	NA	UGT2B27P
ENSG00000152270.9	125.872	-0.811207	0.188737	-4.29807	1.72291e-05	0.000351473	chr11	14643803	14872044	+	NA	PDE3B
ENSG00000184156.17	225.409	-0.813059	0.181534	-4.47883	7.50547e-06	0.000173242	chr8	132120858	132481095	-	NA	KCNQ3
ENSG00000245694.10	399.639	-0.813217	0.155239	-5.23849	1.61899e-07	6.0573e-06	chr16	54845188	54929189	-	NA	CRNDE
ENSG00000265817.3	385.359	-0.814476	0.142406	-5.71941	1.06894e-08	5.49767e-07	chr8	94372169	94436952	-	NA	FSBP
ENSG00000275591.5	323.223	-0.816306	0.178426	-4.57505	4.76103e-06	0.000116368	chr8	6808516	6835524	-	NA	XKR5
ENSG00000089195.15	713.069	-0.816332	0.114049	-7.15774	8.20165e-13	9.98305e-11	chr20	5937227	5950558	-	NA	TRMT6
ENSG00000174502.19	41.7901	-0.816933	0.245221	-3.33142	0.00086405	0.0088834	chr1	205913047	205943460	-	NA	SLC26A9
ENSG00000186446.12	143.755	-0.818609	0.1875	-4.36592	1.26591e-05	0.000272197	chr3	44729595	44737083	+	NA	ZNF501
ENSG00000251003.9	268.788	-0.818867	0.152515	-5.36908	7.91386e-08	3.23247e-06	chr8	105546088	106060524	-	NA	ZFPM2-AS1
ENSG00000088930.8	4394.19	-0.819237	0.104176	-7.864	3.72053e-15	7.30424e-13	chr20	21303330	21389825	+	NA	XRN2
ENSG00000196268.11	73.6567	-0.819262	0.219025	-3.7405	0.000183655	0.0025386	chr19	21397118	21427573	+	NA	ZNF493
ENSG00000165156.15	1245.26	-0.820107	0.110431	-7.42644	1.11557e-13	1.64258e-11	chr8	123248450	123275541	-	NA	ZHX1
ENSG00000135917.15	99.0513	-0.820808	0.200676	-4.09022	4.30957e-05	0.000749372	chr2	227683762	227718028	-	NA	SLC19A3
ENSG00000180938.6	64.3858	-0.8223	0.233388	-3.52332	0.000426179	0.00506588	chr8	124973294	124979389	+	NA	ZNF572
ENSG00000173418.12	2502.79	-0.824859	0.125456	-6.57486	4.86981e-11	4.0415e-09	chr20	20017309	20033655	+	NA	NAA20
ENSG00000180190.11	900.858	-0.825737	0.117284	-7.04049	1.91565e-12	2.14577e-10	chr8	489791	545781	-	NA	TDRP
ENSG00000187987.9	35.6326	-0.826928	0.253863	-3.25738	0.00112445	0.0109612	chr6	28431929	28443502	-	NA	ZSCAN23
ENSG00000157315.5	72.8847	-0.827107	0.224083	-3.69107	0.000223315	0.00296745	chr16	69343249	69351786	-	NA	TMED6
ENSG00000215251.4	460.01	-0.828025	0.132016	-6.27214	3.56115e-10	2.49117e-08	chr20	3146518	3159865	-	NA	FASTKD5
ENSG00000205181.7	59.7547	-0.83084	0.232236	-3.57757	0.000346809	0.0042813	chr20	5482735	5526709	-	NA	LINC00654
ENSG00000244055.2	130.188	-0.832256	0.200857	-4.14352	3.42016e-05	0.000622584	chr7	92457563	92495601	+	NA	AC007566.1
ENSG00000260903.3	485.174	-0.833637	0.154269	-5.40377	6.52543e-08	2.72012e-06	chr20	31968150	32003387	+	NA	XKR7
ENSG00000176853.16	2627.01	-0.836914	0.131362	-6.37107	1.87718e-10	1.3876e-08	chr8	123768438	123815452	+	NA	FAM91A1
ENSG00000127995.17	2351.13	-0.837291	0.137324	-6.09718	1.07959e-09	6.91621e-08	chr7	94509218	94557019	+	NA	CASD1
ENSG00000171885.17	25.5559	-0.837899	0.262978	-3.1862	0.00144155	0.0133536	chr18	26852042	26865771	-	NA	AQP4
ENSG00000186088.16	570.75	-0.840272	0.158408	-5.30447	1.13003e-07	4.46583e-06	chr7	77310750	77416349	-	NA	GSAP
ENSG00000260853.2	233.001	-0.842026	0.180689	-4.66007	3.16095e-06	8.14001e-05	chr16	28952815	28966883	-	NA	AC109460.2
ENSG00000158428.4	24.2438	-0.842391	0.263314	-3.19919	0.00137816	0.012937	chr2	218356856	218368099	+	NA	CATIP
ENSG00000136052.9	2906.19	-0.843243	0.101173	-8.33467	7.77117e-17	2.21697e-14	chr12	104802552	104958744	-	NA	SLC41A2
ENSG00000149474.13	229.953	-0.843512	0.171008	-4.93259	8.11482e-07	2.49009e-05	chr20	18138117	18188387	+	NA	KAT14
ENSG00000138378.19	429.222	-0.843858	0.142502	-5.92172	3.18599e-09	1.84082e-07	chr2	191029575	191151596	-	NA	STAT4
ENSG00000177409.12	2039.02	-0.844174	0.120332	-7.01537	2.29337e-12	2.52243e-10	chr7	93130055	93148385	-	NA	SAMD9L
ENSG00000128923.11	1598.06	-0.845002	0.126307	-6.69007	2.23058e-11	1.97699e-09	chr15	58771191	58861900	+	NA	MINDY2
ENSG00000104219.13	3219.18	-0.845031	0.110948	-7.61645	2.6074e-14	4.32782e-12	chr8	17156481	17224799	+	NA	ZDHHC2
ENSG00000147601.14	1111.2	-0.8453	0.116085	-7.28174	3.29538e-13	4.29765e-11	chr8	73008863	73048123	+	NA	TERF1
ENSG00000177683.14	941.309	-0.846613	0.128733	-6.57651	4.81624e-11	4.0153e-09	chr7	108554542	108569750	-	NA	THAP5
ENSG00000214264.4	24.1023	-0.850191	0.263274	-3.22931	0.00124091	0.0118659	chr11	112180772	112183191	+	NA	KCTD9P4
ENSG00000109321.11	89.5832	-0.850844	0.220805	-3.85338	0.000116498	0.00176809	chr4	74445135	74455005	+	NA	AREG
ENSG00000125870.11	1968.03	-0.851255	0.141446	-6.01824	1.76323e-09	1.095e-07	chr20	16729960	16742564	+	NA	SNRPB2
ENSG00000085552.17	65.4022	-0.852541	0.229577	-3.71352	0.000204395	0.00276433	chr1	159927038	159945613	-	NA	IGSF9
ENSG00000089057.15	758.925	-0.853548	0.151674	-5.62753	1.82808e-08	8.78346e-07	chr20	4852355	5010293	-	NA	SLC23A2
ENSG00000047457.14	198.673	-0.854046	0.199865	-4.27312	1.92754e-05	0.000386736	chr3	149162409	149221829	-	NA	CP
ENSG00000125877.13	2543.64	-0.855683	0.0987953	-8.66117	4.66928e-18	1.63946e-15	chr20	3208867	3223870	+	NA	ITPA
ENSG00000177679.16	236.303	-0.85569	0.159901	-5.35137	8.72917e-08	3.51331e-06	chr7	76201895	76287288	+	NA	SRRM3
ENSG00000104689.10	978.364	-0.856658	0.122988	-6.96539	3.27493e-12	3.51727e-10	chr8	23190451	23225102	-	NA	TNFRSF10A
ENSG00000247315.4	700.471	-0.858228	0.116208	-7.38527	1.52139e-13	2.17011e-11	chr20	297569	300321	+	NA	ZCCHC3
ENSG00000104497.14	588.628	-0.860177	0.166348	-5.17094	2.32925e-07	8.24174e-06	chr8	81799580	81842866	-	NA	SNX16
ENSG00000173041.12	602.225	-0.860598	0.135017	-6.37399	1.84174e-10	1.36693e-08	chr7	64519877	64563075	-	NA	ZNF680
ENSG00000138798.13	25.2942	-0.862313	0.262778	-3.28152	0.00103248	0.0102396	chr4	109912882	110013766	+	NA	EGF
ENSG00000157856.12	80.5293	-0.862826	0.223943	-3.85288	0.000116738	0.00177027	chr2	26401919	26456711	+	NA	DRC1
ENSG00000006459.11	989.08	-0.863497	0.158443	-5.44991	5.03966e-08	2.1549e-06	chr7	140084745	140176983	-	NA	KDM7A
ENSG00000205213.14	1031.98	-0.864053	0.114016	-7.57834	3.49996e-14	5.65506e-12	chr11	27365960	27472790	-	NA	LGR4
ENSG00000089050.16	1057.3	-0.86429	0.115996	-7.45101	9.26312e-14	1.39774e-11	chr20	18486539	18497225	-	NA	RBBP9
ENSG00000105792.19	359.995	-0.869924	0.152689	-5.69737	1.21669e-08	6.13653e-07	chr7	90245173	90311063	+	NA	CFAP69
ENSG00000205189.12	734.006	-0.870049	0.116561	-7.4643	8.37447e-14	1.29577e-11	chr8	80485618	80526265	+	NA	ZBTB10
ENSG00000109265.14	709.59	-0.87097	0.134977	-6.45275	1.09836e-10	8.42599e-09	chr4	56049072	56328625	+	NA	CRACD
ENSG00000174749.6	204.865	-0.871256	0.170836	-5.09996	3.39724e-07	1.15722e-05	chr4	112145453	112195256	+	NA	FAM241A
ENSG00000123096.11	2203.83	-0.872301	0.145067	-6.01311	1.82e-09	1.12262e-07	chr12	26121990	26299290	+	NA	SSPN
ENSG00000253910.2	20.6077	-0.872404	0.263145	-3.3153	0.000915443	0.00930632	chr5	141360041	141512979	+	NA	PCDHGB2
ENSG00000198053.11	5980.61	-0.872418	0.105478	-8.27107	1.32765e-16	3.51308e-14	chr20	1894166	1940592	+	NA	SIRPA
ENSG00000125730.17	14848.5	-0.87368	0.110653	-7.89567	2.88771e-15	5.78894e-13	chr19	6677703	6730562	-	NA	C3
ENSG00000258424.1	20.6822	-0.874521	0.263443	-3.31958	0.000901529	0.00918533	chr14	90402522	90405235	-	NA	AL512791.1
ENSG00000128578.10	433.408	-0.874809	0.164348	-5.32291	1.02118e-07	4.07089e-06	chr7	129434431	129488399	+	NA	STRIP2
ENSG00000132640.15	501.719	-0.876665	0.146763	-5.97335	2.32435e-09	1.4146e-07	chr20	11890722	11926609	+	NA	BTBD3
ENSG00000168490.14	61.9244	-0.877077	0.234618	-3.73832	0.000185251	0.00255655	chr8	22219702	22232101	-	NA	PHYHIP
ENSG00000088854.12	864.013	-0.878919	0.113571	-7.73891	1.00269e-14	1.88734e-12	chr20	3249304	3407625	-	NA	C20orf194
ENSG00000125885.13	242.374	-0.879811	0.166544	-5.28277	1.27248e-07	4.93493e-06	chr20	5950651	5998977	+	NA	MCM8
ENSG00000233639.7	349.099	-0.880929	0.226431	-3.8905	0.000100038	0.0015505	chr2	104794847	104853183	-	NA	PANTR1
ENSG00000125821.12	1378.49	-0.882661	0.108009	-8.1721	3.03068e-16	7.37789e-14	chr20	18587892	18766644	+	NA	DTD1
ENSG00000234684.7	96.3296	-0.884114	0.209393	-4.22226	2.41863e-05	0.000467725	chr20	1325404	1378735	+	NA	SDCBP2-AS1
ENSG00000171126.8	58.2229	-0.886643	0.239436	-3.70305	0.00021302	0.00285374	chr2	42442016	42493982	-	NA	KCNG3
ENSG00000181690.8	45.5689	-0.889204	0.246266	-3.61075	0.000305313	0.00384972	chr8	56160908	56211324	-	NA	PLAG1
ENSG00000254198.1	79.4372	-0.891992	0.215678	-4.13575	3.5379e-05	0.000636404	chr8	43125994	43126397	-	NA	AC113191.1
ENSG00000023287.13	2039.63	-0.892499	0.109406	-8.1577	3.41472e-16	8.09689e-14	chr8	52622457	52745843	-	NA	RB1CC1
ENSG00000144366.16	2154.49	-0.893067	0.102339	-8.72658	2.625e-18	9.58546e-16	chr2	188291668	188595931	+	NA	GULP1
ENSG00000159166.15	479.677	-0.89369	0.197893	-4.51603	6.30098e-06	0.000148443	chr1	201380832	201399915	-	NA	LAD1
ENSG00000226002.1	25.3778	-0.895434	0.261446	-3.42493	0.000614954	0.00678418	chr7	65084102	65100232	+	NA	GTF2IP14
ENSG00000105825.14	17953.5	-0.89778	0.111969	-8.01814	1.0736e-15	2.39047e-13	chr7	93885395	93890753	-	NA	TFPI2
ENSG00000253930.1	68.129	-0.899314	0.229167	-3.92428	8.69889e-05	0.00137154	chr8	23189278	23190675	+	NA	TNFRSF10A-AS1
ENSG00000210195.2	48.5916	-0.903534	0.254479	-3.55052	0.000384469	0.00467042	chrM	15887	15953	+	NA	MT-TT
ENSG00000196247.11	582.391	-0.905692	0.14582	-6.21102	5.26419e-10	3.573e-08	chr7	64666082	64711582	+	NA	ZNF107
ENSG00000196937.11	1801.74	-0.905711	0.112431	-8.05572	7.90116e-16	1.82607e-13	chr7	121348877	121396364	-	NA	FAM3C
ENSG00000286681.1	41.8724	-0.908289	0.262245	-3.46351	0.000533169	0.00609533	chr8	144854874	144869489	-	NA	AF235103.3
ENSG00000125871.14	1119.98	-0.908732	0.118938	-7.64036	2.16617e-14	3.69625e-12	chr20	17969017	17991122	+	NA	MGME1
ENSG00000125834.13	627.681	-0.909282	0.142196	-6.39458	1.60991e-10	1.20962e-08	chr20	2101826	2177038	+	NA	STK35
ENSG00000164938.14	1867.12	-0.911718	0.131189	-6.94965	3.66185e-12	3.84242e-10	chr8	94925971	94949378	-	NA	TP53INP1
ENSG00000156162.16	1571.88	-0.916078	0.13748	-6.66336	2.67638e-11	2.29415e-09	chr8	94719702	94793836	+	NA	DPY19L4
ENSG00000101333.16	14328.8	-0.917638	0.115995	-7.91104	2.55239e-15	5.23613e-13	chr20	9068762	9481242	+	NA	PLCB4
ENSG00000089123.16	331.512	-0.917981	0.140759	-6.52167	6.95285e-11	5.47177e-09	chr20	13389391	13638932	-	NA	TASP1
ENSG00000137960.6	49.5864	-0.921446	0.249473	-3.69357	0.00022113	0.00294271	chr1	77979541	78138444	+	NA	GIPC2
ENSG00000253972.6	19.6503	-0.923159	0.263531	-3.50304	0.000459988	0.00538991	chr8	119214624	119246848	-	NA	MAL2-AS1
ENSG00000075223.14	54025.5	-0.923452	0.174126	-5.30335	1.13695e-07	4.48347e-06	chr7	80742537	80922359	-	NA	SEMA3C
ENSG00000125868.16	7810.41	-0.923936	0.125748	-7.34752	2.01914e-13	2.75115e-11	chr20	17570074	17609919	+	NA	DSTN
ENSG00000153822.13	254.243	-0.926991	0.181366	-5.11117	3.20169e-07	1.10295e-05	chr17	70053428	70135608	+	NA	KCNJ16
ENSG00000120992.18	2825.82	-0.927466	0.125998	-7.36094	1.82616e-13	2.53625e-11	chr8	54046366	54102017	-	NA	LYPLA1
ENSG00000006611.16	157.238	-0.928251	0.254958	-3.6408	0.000271796	0.00349962	chr11	17493894	17544416	-	NA	USH1C
ENSG00000168398.6	35.6924	-0.929097	0.259255	-3.58372	0.00033873	0.00420431	chr14	96204678	96244166	+	NA	BDKRB2
ENSG00000133116.8	457.451	-0.930938	0.160759	-5.79089	7.00131e-09	3.71599e-07	chr13	33016422	33066143	+	NA	KL
ENSG00000170921.15	4392.54	-0.935585	0.14025	-6.67082	2.54372e-11	2.21158e-09	chr17	63009555	63427699	+	NA	TANC2
ENSG00000244694.7	175.453	-0.941527	0.178229	-5.28268	1.27306e-07	4.93493e-06	chr6	47878027	48068689	-	NA	PTCHD4
ENSG00000217236.2	19.6642	-0.943641	0.263412	-3.58238	0.000340475	0.0042145	chr2	174334953	174338500	+	NA	SP9
ENSG00000196159.11	559.012	-0.945891	0.196545	-4.81258	1.48991e-06	4.18504e-05	chr4	125316398	125492932	+	NA	FAT4
ENSG00000133731.10	1799.91	-0.945968	0.129367	-7.31231	2.62596e-13	3.44926e-11	chr8	81656913	81686331	-	NA	IMPA1
ENSG00000163273.4	239.226	-0.946983	0.198082	-4.78076	1.74635e-06	4.78751e-05	chr2	231921808	231926396	-	NA	NPPC
ENSG00000141040.15	28.2115	-0.948536	0.261286	-3.63026	0.000283131	0.00360488	chr17	16546953	16569204	-	NA	ZNF287
ENSG00000260725.1	174.298	-0.949635	0.261048	-3.63778	0.000275	0.00353339	chr19	28418482	28429490	-	NA	AC005307.1
ENSG00000131127.14	325.17	-0.950348	0.149181	-6.37045	1.8848e-10	1.38761e-08	chr4	337813	384868	+	NA	ZNF141
ENSG00000185055.11	116.753	-0.950415	0.190244	-4.99578	5.85996e-07	1.87704e-05	chr7	105565119	105600875	-	NA	EFCAB10
ENSG00000101343.14	1063.36	-0.950557	0.142265	-6.68158	2.36381e-11	2.07492e-09	chr20	20034367	20056046	-	NA	CRNKL1
ENSG00000139835.14	151.38	-0.952167	0.174796	-5.44732	5.1135e-08	2.18136e-06	chr13	113324162	113364148	-	NA	GRTP1
ENSG00000145147.20	1649.42	-0.952788	0.144328	-6.60153	4.0694e-11	3.43977e-09	chr4	20251904	20620561	+	NA	SLIT2
ENSG00000155100.11	788.107	-0.957863	0.145537	-6.58158	4.65461e-11	3.89834e-09	chr8	91070195	91087095	+	NA	OTUD6B
ENSG00000283538.3	28.5551	-0.958076	0.262849	-3.64497	0.000267426	0.00344821	chr17	62910020	62968549	-	NA	AC005972.3
ENSG00000157423.18	67.1903	-0.959868	0.225472	-4.25716	2.07041e-05	0.000411782	chr16	70802083	71230722	-	NA	HYDIN
ENSG00000125864.14	381.53	-0.960448	0.167175	-5.74516	9.18321e-09	4.74978e-07	chr20	17493904	17569220	-	NA	BFSP1
ENSG00000164949.8	594.18	-0.960493	0.133666	-7.18574	6.68421e-13	8.24596e-11	chr8	94249252	94262350	-	NA	GEM
ENSG00000068831.19	624.017	-0.964826	0.137332	-7.02548	2.13336e-12	2.36066e-10	chr11	64726910	64745456	-	NA	RASGRP2
ENSG00000145715.15	5311.6	-0.968041	0.115964	-8.34775	6.95759e-17	2.0489e-14	chr5	87267882	87391931	+	NA	RASA1
ENSG00000095713.14	75.9155	-0.969714	0.248	-3.91014	9.22439e-05	0.00144442	chr10	97864999	98030828	-	NA	CRTAC1
ENSG00000171867.17	5120.44	-0.970862	0.0944962	-10.2741	9.22124e-25	8.01721e-22	chr20	4686349	4701590	+	NA	PRNP
ENSG00000265190.6	97.9173	-0.971183	0.225802	-4.30104	1.70001e-05	0.000347579	chr10	47460161	47484158	-	NA	ANXA8
ENSG00000078579.9	36.9367	-0.972777	0.250886	-3.87736	0.000105594	0.00162033	chr8	16992180	17002345	-	NA	FGF20
ENSG00000088881.20	755.675	-0.973647	0.1271	-7.66046	1.85272e-14	3.2526e-12	chr20	2692877	2760108	+	NA	EBF4
ENSG00000101384.12	834.865	-0.975673	0.137663	-7.08742	1.36637e-12	1.60949e-10	chr20	10637683	10673999	-	NA	JAG1
ENSG00000106025.9	956.038	-0.975755	0.149158	-6.54174	6.08087e-11	4.91259e-09	chr7	120787319	120858402	-	NA	TSPAN12
ENSG00000256894.1	33.2253	-0.975862	0.26353	-3.70304	0.00021303	0.00285374	chr12	26125154	26126617	-	NA	AC022509.3
ENSG00000101230.6	51.5653	-0.977226	0.247522	-3.94803	7.87966e-05	0.00125978	chr20	13221273	13300651	+	NA	ISM1
ENSG00000101236.17	754.099	-0.980486	0.149965	-6.53809	6.23095e-11	4.98968e-09	chr20	3927308	4015558	-	NA	RNF24
ENSG00000104626.15	2549.35	-0.981914	0.118477	-8.28782	1.15346e-16	3.14326e-14	chr8	9002146	9116746	+	NA	ERI1
ENSG00000225377.6	302.16	-0.983051	0.158608	-6.19799	5.71872e-10	3.83118e-08	chr20	316859	348490	-	NA	NRSN2-AS1
ENSG00000237813.4	180.394	-0.990745	0.178381	-5.5541	2.7905e-08	1.27461e-06	chr7	116238259	116499465	-	NA	AC002066.1
ENSG00000107551.21	3374.11	-0.992333	0.136791	-7.25438	4.03501e-13	5.15183e-11	chr10	44959406	44995891	+	NA	RASSF4
ENSG00000285722.1	55.22	-0.99552	0.238542	-4.17335	3.00153e-05	0.000558065	chr22	49372923	49377119	+	NA	AC207130.1
ENSG00000273760.1	89.6987	-0.996895	0.250625	-3.97763	6.96061e-05	0.00113673	chr10	47970042	47973496	-	NA	AC245041.1
ENSG00000174808.12	256.069	-0.9977	0.166311	-5.99899	1.98546e-09	1.22056e-07	chr4	74744758	74794523	-	NA	BTC
ENSG00000154080.14	352.086	-0.998259	0.148642	-6.71585	1.86975e-11	1.70689e-09	chr18	26906480	27185308	-	NA	CHST9
ENSG00000003989.17	67.9858	-1.00289	0.220484	-4.5486	5.40051e-06	0.00012974	chr8	17497087	17570573	+	NA	SLC7A2
ENSG00000182621.18	690.259	-1.00887	0.13895	-7.26069	3.85129e-13	4.95189e-11	chr20	8077250	8968360	+	NA	PLCB1
ENSG00000236453.5	61.0363	-1.01062	0.237945	-4.24727	2.16396e-05	0.000425291	chr7	94022832	94066661	+	NA	AC003092.1
ENSG00000088888.18	2170.87	-1.01131	0.149943	-6.74464	1.53408e-11	1.44378e-09	chr20	3846798	3876123	+	NA	MAVS
ENSG00000088766.12	731.962	-1.01228	0.123563	-8.19242	2.56029e-16	6.40354e-14	chr20	6006092	6040053	+	NA	CRLS1
ENSG00000164659.15	904.301	-1.01292	0.117846	-8.59522	8.31033e-18	2.75873e-15	chr7	86876905	87059654	-	NA	KIAA1324L
ENSG00000162643.13	140.359	-1.01433	0.194092	-5.22602	1.73197e-07	6.37545e-06	chr1	84999146	85133138	+	NA	WDR63
ENSG00000124882.4	262.754	-1.01549	0.246196	-4.12474	3.71151e-05	0.00066112	chr4	74365144	74388749	+	NA	EREG
ENSG00000104427.12	1012.82	-1.01638	0.117379	-8.65898	4.75997e-18	1.63977e-15	chr8	78666088	78719765	+	NA	ZC2HC1A
ENSG00000005249.13	816.496	-1.01764	0.142854	-7.12368	1.05081e-12	1.26222e-10	chr7	107044704	107161811	+	NA	PRKAR2B
ENSG00000139211.6	8822.68	-1.01938	0.0892981	-11.4155	3.49857e-30	4.91361e-27	chr12	47075706	47079951	-	NA	AMIGO2
ENSG00000273079.5	264.289	-1.02061	0.187147	-5.45352	4.93826e-08	2.1165e-06	chr12	13437941	13981957	-	NA	GRIN2B
ENSG00000187824.8	84.2279	-1.02186	0.219086	-4.66421	3.0981e-06	8.01207e-05	chr17	10699014	10730316	-	NA	TMEM220
ENSG00000170485.17	470.671	-1.02429	0.139515	-7.34176	2.10809e-13	2.85108e-11	chr2	100820138	100996829	+	NA	NPAS2
ENSG00000125827.9	1127.6	-1.02461	0.111812	-9.16367	5.01619e-20	2.30251e-17	chr20	7977345	8019805	-	NA	TMX4
ENSG00000230084.6	120.873	-1.02615	0.226503	-4.5304	5.88721e-06	0.000140142	chr3	42601962	42654388	-	NA	AC006059.1
ENSG00000106415.13	216.144	-1.02701	0.182628	-5.62349	1.87139e-08	8.92108e-07	chr7	7968795	8094272	+	NA	GLCCI1
ENSG00000132669.13	4472.18	-1.03116	0.120392	-8.56502	1.08054e-17	3.46114e-15	chr20	19757605	20002459	+	NA	RIN2
ENSG00000160678.11	259.593	-1.03304	0.173109	-5.96756	2.40821e-09	1.45112e-07	chr1	153627925	153632039	+	NA	S100A1
ENSG00000228742.11	538.686	-1.03474	0.154601	-6.69298	2.18675e-11	1.95714e-09	chr7	106774954	106838480	+	NA	LINC02577
ENSG00000197249.14	38.0507	-1.0427	0.25257	-4.12836	3.65361e-05	0.000653997	chr14	94376746	94390693	-	NA	SERPINA1
ENSG00000120327.6	116.803	-1.04496	0.200634	-5.20829	1.90591e-07	6.91811e-06	chr5	141222931	141227759	+	NA	PCDHB14
ENSG00000101290.14	2641.4	-1.04505	0.109282	-9.56287	1.14534e-21	6.74568e-19	chr20	5126878	5197887	+	NA	CDS2
ENSG00000132294.15	4572.02	-1.04974	0.128426	-8.17388	2.98617e-16	7.36777e-14	chr8	131904092	132013642	+	NA	EFR3A
ENSG00000164690.8	65.112	-1.05278	0.239482	-4.39606	1.10236e-05	0.000241329	chr7	155799979	155812463	-	NA	SHH
ENSG00000132664.12	453.646	-1.05291	0.135599	-7.76486	8.17344e-15	1.57085e-12	chr20	18467388	18484646	+	NA	POLR3F
ENSG00000134762.17	104.356	-1.0637	0.216728	-4.908	9.20099e-07	2.75396e-05	chr18	30989364	31042815	-	NA	DSC3
ENSG00000230316.7	45.1656	-1.06395	0.250006	-4.2557	2.08397e-05	0.000413577	chr7	122303657	122310119	+	NA	FEZF1-AS1
ENSG00000226973.1	67.4337	-1.06564	0.241805	-4.40701	1.04809e-05	0.000231392	chr1	115471940	115476027	+	NA	AL512638.1
ENSG00000196793.13	41.0069	-1.06615	0.262263	-4.06518	4.79945e-05	0.000826683	chr10	43556343	43574618	-	NA	ZNF239
ENSG00000136155.17	78.9479	-1.06704	0.247137	-4.31762	1.57724e-05	0.0003258	chr13	77535673	77645263	+	NA	SCEL
ENSG00000244588.5	65.0162	-1.07051	0.226351	-4.72943	2.25146e-06	6.03068e-05	chr20	1226055	1296421	+	NA	RAD21L1
ENSG00000197705.10	22.8575	-1.07102	0.259584	-4.12589	3.69307e-05	0.000659274	chr18	32672672	32773023	-	NA	KLHL14
ENSG00000184574.10	68.3556	-1.07108	0.23354	-4.58629	4.51195e-06	0.000111474	chr12	6618834	6635960	-	NA	LPAR5
ENSG00000176490.5	88.1841	-1.08699	0.220741	-4.92425	8.4685e-07	2.59426e-05	chr19	2714566	2721372	-	NA	DIRAS1
ENSG00000112096.18	8493.99	-1.08809	0.110646	-9.83396	8.03916e-23	6.11579e-20	chr6	159669068	159745186	-	NA	SOD2
ENSG00000196557.13	71.3333	-1.09478	0.22083	-4.95756	7.13848e-07	2.22794e-05	chr16	1153105	1221771	+	NA	CACNA1H
ENSG00000159958.6	138.668	-1.09507	0.206146	-5.31211	1.0836e-07	4.30096e-06	chr22	41922022	41926818	-	NA	TNFRSF13C
ENSG00000111181.12	118.579	-1.09995	0.189692	-5.79862	6.68635e-09	3.55917e-07	chr12	190076	214570	-	NA	SLC6A12
ENSG00000169429.11	4982.59	-1.10078	0.132108	-8.33245	7.91848e-17	2.22424e-14	chr4	73740540	73743716	+	NA	CXCL8
ENSG00000235217.6	18.0416	-1.10402	0.263424	-4.19103	2.77688e-05	0.000522683	chr20	32186476	32190527	-	NA	TSPY26P
ENSG00000204397.8	79.9369	-1.10915	0.226253	-4.90225	9.47439e-07	2.82192e-05	chr11	105041325	105101431	-	NA	CARD16
ENSG00000155970.12	402.962	-1.11348	0.149536	-7.44629	9.60049e-14	1.43677e-11	chr8	17027237	17122642	+	NA	MICU3
ENSG00000101265.16	1572.48	-1.13099	0.148362	-7.62318	2.47497e-14	4.14569e-12	chr20	4780022	4823608	-	NA	RASSF2
ENSG00000197479.7	44.909	-1.1369	0.242209	-4.69387	2.68085e-06	7.04274e-05	chr5	141199609	141203779	+	NA	PCDHB11
ENSG00000169432.17	2542.24	-1.1422	0.107506	-10.6246	2.29061e-26	2.20115e-23	chr2	166195184	166376001	-	NA	SCN9A
ENSG00000164125.15	598.418	-1.14656	0.14891	-7.69967	1.36421e-14	2.51594e-12	chr4	158124473	158173318	-	NA	GASK1B
ENSG00000197013.10	137.811	-1.15997	0.200656	-5.7809	7.43035e-09	3.89837e-07	chr19	21496681	21556270	+	NA	ZNF429
ENSG00000082397.17	351.789	-1.16267	0.202316	-5.74682	9.09372e-09	4.71685e-07	chr18	5392380	5630700	-	NA	EPB41L3
ENSG00000283265.1	60.0892	-1.1681	0.23768	-4.9146	8.89644e-07	2.68137e-05	chr6	137693067	137700415	+	NA	AL356234.3
ENSG00000132554.20	94.7534	-1.17289	0.226027	-5.18918	2.11225e-07	7.54707e-06	chr8	99960935	100131268	-	NA	RGS22
ENSG00000261308.2	112.427	-1.18163	0.204738	-5.7714	7.86171e-09	4.11287e-07	chr12	51817839	51848766	-	NA	FIGNL2
ENSG00000197608.11	101.233	-1.18474	0.229584	-5.16038	2.46448e-07	8.68658e-06	chr19	52064465	52095765	-	NA	ZNF841
ENSG00000089091.16	259.846	-1.18544	0.16793	-7.05912	1.67557e-12	1.92406e-10	chr20	18383366	18467281	-	NA	DZANK1
ENSG00000286288.1	115.285	-1.18604	0.21455	-5.52804	3.23826e-08	1.44205e-06	chr20	1729037	1817765	-	NA	AL109809.4
ENSG00000048392.12	3335.81	-1.19161	0.123726	-9.63104	5.91278e-22	3.6716e-19	chr8	102204501	102238961	-	NA	RRM2B
ENSG00000185101.13	500.04	-1.19653	0.174005	-6.87638	6.13929e-12	6.09191e-10	chr11	417932	442011	-	NA	ANO9
ENSG00000087303.18	419.747	-1.20258	0.15835	-7.59447	3.09049e-14	5.08344e-12	chr14	52004802	52069228	-	NA	NID2
ENSG00000108691.9	3141.09	-1.20635	0.142272	-8.47918	2.26782e-17	7.01793e-15	chr17	34255217	34257203	+	NA	CCL2
ENSG00000168672.4	2084.22	-1.21137	0.124513	-9.7289	2.27035e-22	1.53526e-19	chr8	126552442	126558478	-	NA	LRATD2
ENSG00000212232.1	30.5625	-1.21799	0.258983	-4.70297	2.56409e-06	6.7848e-05	chr20	17962709	17962946	-	NA	SNORD17
ENSG00000152578.13	90.2404	-1.2182	0.221745	-5.49368	3.93646e-08	1.71942e-06	chr11	105609993	105982092	+	NA	GRIA4
ENSG00000132623.16	135.927	-1.2248	0.183575	-6.67196	2.5241e-11	2.20503e-09	chr20	9986125	10058303	+	NA	ANKEF1
ENSG00000205403.13	30.0835	-1.23184	0.261578	-4.70928	2.48597e-06	6.58764e-05	chr4	109740693	109802179	-	NA	CFI
ENSG00000126895.15	37.4409	-1.23889	0.257254	-4.81584	1.46579e-06	4.12999e-05	chrX	153902530	153907166	+	NA	AVPR2
ENSG00000116176.6	27.5233	-1.23979	0.262269	-4.72716	2.27677e-06	6.07737e-05	chr16	1221650	1225257	-	NA	TPSG1
ENSG00000187546.14	24.6127	-1.24668	0.26353	-4.73071	2.23735e-06	6.01614e-05	chr7	15200316	15562015	-	NA	AGMO
ENSG00000157150.5	285.215	-1.24757	0.150763	-8.27503	1.28418e-16	3.44802e-14	chr3	12153067	12158912	-	NA	TIMP4
ENSG00000152926.15	436.545	-1.26544	0.135915	-9.31053	1.27191e-20	6.45073e-18	chr7	64971771	65006684	-	NA	ZNF117
ENSG00000256771.4	71.9795	-1.26688	0.224229	-5.64996	1.60482e-08	7.85544e-07	chr19	19865881	19894674	+	NA	ZNF253
ENSG00000101307.15	52.8407	-1.26971	0.242788	-5.22971	1.6978e-07	6.30048e-06	chr20	1563520	1620061	-	NA	SIRPB1
ENSG00000276850.5	211.294	-1.2794	0.219322	-5.83343	5.42987e-09	2.92444e-07	chr10	47908063	47991877	-	NA	AC245041.2
ENSG00000101670.12	105.759	-1.285	0.216414	-5.93771	2.89037e-09	1.69686e-07	chr18	49560698	49599185	+	NA	LIPG
ENSG00000163879.11	71.4891	-1.29256	0.232872	-5.55051	2.84845e-08	1.2839e-06	chr1	37556918	37566857	+	NA	DNALI1
ENSG00000137752.24	185.466	-1.29559	0.198345	-6.53201	6.48942e-11	5.15147e-09	chr11	105025442	105035250	-	NA	CASP1
ENSG00000089048.14	1240.09	-1.29843	0.116766	-11.1199	1.00384e-28	1.14551e-25	chr20	13714321	13784886	-	NA	ESF1
ENSG00000115594.12	585.156	-1.31328	0.132392	-9.91962	3.42044e-23	2.83866e-20	chr2	102064543	102179874	+	NA	IL1R1
ENSG00000170396.8	26.1761	-1.31707	0.26343	-4.99967	5.74273e-07	1.84922e-05	chr2	184598528	184939492	+	NA	ZNF804A
ENSG00000100558.9	376.283	-1.3183	0.252148	-5.22827	1.71101e-07	6.31102e-06	chr14	67386983	67412167	-	NA	PLEK2
ENSG00000185015.8	362.618	-1.31918	0.153719	-8.58171	9.34755e-18	3.04764e-15	chr8	85220586	85284073	+	NA	CA13
ENSG00000101311.15	393.767	-1.32008	0.146374	-9.01854	1.90618e-19	7.734e-17	chr20	6074844	6123544	-	NA	FERMT1
ENSG00000111052.7	520.763	-1.3283	0.145509	-9.12861	6.93817e-20	3.01612e-17	chr12	80792519	80937925	-	NA	LIN7A
ENSG00000164778.4	209.02	-1.36918	0.180738	-7.57548	3.57811e-14	5.73062e-12	chr7	155458128	155464831	+	NA	EN2
ENSG00000123095.6	663.688	-1.37208	0.178823	-7.67285	1.68216e-14	2.98183e-12	chr12	26120029	26125037	-	NA	BHLHE41
ENSG00000171303.7	277.409	-1.37847	0.19442	-7.09019	1.33928e-12	1.58783e-10	chr2	26692689	26733420	+	NA	KCNK3
ENSG00000125845.7	89.8314	-1.40093	0.20764	-6.74692	1.51015e-11	1.42861e-09	chr20	6767685	6780246	+	NA	BMP2
ENSG00000147234.10	113.109	-1.4059	0.222767	-6.31108	2.77101e-10	1.98405e-08	chrX	107522449	107605251	+	NA	FRMPD3
ENSG00000081041.9	789.844	-1.40745	0.155995	-9.02237	1.84071e-19	7.63812e-17	chr4	74097039	74099196	-	NA	CXCL2
ENSG00000101680.15	176.004	-1.41201	0.192626	-7.33035	2.29556e-13	3.0818e-11	chr18	6941741	7117797	-	NA	LAMA1
ENSG00000062038.14	55.3075	-1.41217	0.254408	-5.55081	2.8435e-08	1.2839e-06	chr16	68636188	68722616	+	NA	CDH3
ENSG00000184860.10	24.233	-1.41605	0.262692	-5.39053	7.025e-08	2.89532e-06	chr16	81988854	82011481	-	NA	SDR42E1
ENSG00000196208.14	42.3262	-1.43701	0.251365	-5.71681	1.08541e-08	5.55108e-07	chr2	11482340	11642788	+	NA	GREB1
ENSG00000153956.16	806.906	-1.44624	0.139147	-10.3936	2.65154e-25	2.42059e-22	chr7	81946443	82443777	-	NA	CACNA2D1
ENSG00000222009.8	111.986	-1.44789	0.215421	-6.7212	1.80237e-11	1.65365e-09	chr1	44808481	44815585	+	NA	BTBD19
ENSG00000172137.19	27.2688	-1.45341	0.262588	-5.53496	3.11301e-08	1.38967e-06	chr16	71358712	71390436	+	NA	CALB2
ENSG00000231453.1	53.078	-1.49387	0.250957	-5.9527	2.63761e-09	1.56355e-07	chr2	174326026	174330643	+	NA	LINC01305
ENSG00000133863.8	438.916	-1.49732	0.135426	-11.0563	2.04287e-28	2.19404e-25	chr8	30831543	30913003	-	NA	TEX15
ENSG00000123500.10	34.9972	-1.50559	0.262537	-5.73477	9.76426e-09	5.03604e-07	chr6	116118908	116158747	-	NA	COL10A1
ENSG00000082438.17	1462.24	-1.51001	0.130183	-11.5992	4.16117e-31	6.33122e-28	chr2	164653623	164843679	-	NA	COBLL1
ENSG00000130203.10	1681.65	-1.53527	0.161075	-9.53137	1.55223e-21	8.85647e-19	chr19	44905790	44909393	+	NA	APOE
ENSG00000132429.10	257.72	-1.56337	0.224642	-6.95938	3.4178e-12	3.62804e-10	chr6	105157899	105180014	-	NA	POPDC3
ENSG00000153253.18	589.126	-1.58118	0.172561	-9.16307	5.04438e-20	2.30251e-17	chr2	165087521	165204067	-	NA	SCN3A
ENSG00000173258.13	68.6686	-1.58346	0.22742	-6.96271	3.33781e-12	3.56384e-10	chr9	111525158	111577844	+	NA	ZNF483
ENSG00000256087.7	68.2604	-1.62311	0.240687	-6.74362	1.54485e-11	1.44646e-09	chr19	52031377	52095738	-	NA	ZNF432
ENSG00000154319.16	191.575	-1.62665	0.1749	-9.30041	1.39904e-20	6.90368e-18	chr8	11421475	11475908	-	NA	FAM167A
ENSG00000233828.5	245.953	-1.64523	0.200219	-8.21717	2.08361e-16	5.35812e-14	chr5	87048857	87138397	-	NA	LINC01949
ENSG00000276600.5	221.806	-1.6485	0.180352	-9.14046	6.21868e-20	2.76928e-17	chr1	205976739	206003461	-	NA	RAB7B
ENSG00000182326.15	501.197	-1.65265	0.174881	-9.45012	3.38458e-21	1.81752e-18	chr12	6988258	7071032	+	NA	C1S
ENSG00000154639.19	78.9976	-1.68535	0.244202	-6.90146	5.147e-12	5.16341e-10	chr21	17513042	17593579	+	NA	CXADR
ENSG00000064989.13	565.408	-1.7446	0.141032	-12.3702	3.78678e-35	8.64238e-32	chr2	187341963	187448460	-	NA	CALCRL
ENSG00000236008.3	74.2524	-1.82599	0.227106	-8.04027	8.96407e-16	2.04583e-13	chr2	8461702	8592903	-	NA	LINC01814
ENSG00000123243.15	870.522	-1.86529	0.262133	-7.11579	1.11276e-12	1.32789e-10	chr10	7559269	7666998	-	NA	ITIH5
ENSG00000103742.12	560.649	-1.982	0.134927	-14.6894	7.54203e-49	3.44256e-45	chr15	65381483	65422947	-	NA	IGDCC4
ENSG00000134533.6	151.164	-2.00867	0.208607	-9.62897	6.03286e-22	3.6716e-19	chr12	15107782	15348675	-	NA	RERG
ENSG00000082482.13	337.043	-2.1303	0.162154	-13.1376	2.00617e-39	5.23267e-36	chr1	215005774	215237093	+	NA	KCNK2
ENSG00000197496.6	63.5592	-2.21727	0.24493	-9.05266	1.39524e-19	5.92426e-17	chr20	46709648	46736347	+	NA	SLC2A10
ENSG00000134115.13	187.223	-2.41427	0.213596	-11.3029	1.26896e-29	1.6549e-26	chr3	1092657	1404217	+	NA	CNTN6
ENSG00000116183.11	260.096	-3.0657	0.195687	-15.6663	2.57124e-55	2.34728e-51	chr1	176463170	176845601	+	NA	PAPPA2
ENSG00000154269.15	705.163	-3.9839	0.16844	-23.6517	1.13251e-123	2.06774e-119	chr6	131628441	131747418	+	NA	ENPP3
Note: DEGs were defined as p.adj < 0.05 and fold change > |1.5|
