# Supplementary material for: Prognostic and Therapeutic Potential of the OIP5 Network in Papillary Renal Cell Carcinoma
Source: Cancers (Basel). 2021 Sep 6;13(17):4483. doi: 10.3390/cancers13174483 (PMC8431695; doi:10.3390/cancers13174483)
Supplement: Supplementary file 1 [file cancers-13-04483-s001.zip › cancers-1344530-supplementary/Table S4.xlsx]

## Sheet: Table S4
Table S4. Pathway enrichment in OIP5 related DEGs (p.adj < 0.05 and fold change > |1.5|) derived from the comparison between ACHN OIP5 xenografts and ACHN EV tumors
GroupID	Category	Term	Description	LogP	Log(q-value)	InTerm_InList	Genes	Symbols
1_Summary	GO Biological Processes	GO:0007420	brain development	-11.2126	-6.96285	66/710	650,652,1141,1152,1272,1950,2020,2048,2296,2302,2539,2558,2735,2904,3280,3624,3777,4211,4852,5019,5076,5108,5270,5362,5455,5999,6271,6423,6469,6586,6628,6657,7476,7486,7852,8195,8322,8455,9201,9353,9751,11240,22803,22891,22903,23236,23657,26038,51176,54768,55130,55636,79633,79641,80184,80217,80853,83992,84376,85446,93986,120892,136319,139411,347902,388662,6662,84159	BMP2,BMP4,CHRNB2,CKB,CNTN1,EGF,EN2,EPHB2,FOXC1,FOXJ1,G6PD,GABRA5,GLI1,GRIN2B,HES1,INHBA,KCNK3,MEIS1,NPY,OXCT1,PAX2,PCM1,SERPINE2,PLXNA2,POU3F3,RGS4,S100A1,SFRP2,SHH,SLIT3,SNRPB,SOX2,WNT7A,WRN,CXCR4,MKKS,FZD4,ATRN,DCLK1,SLIT2,SNPH,PADI2,XRN2,ZNF365,BTBD3,PLCB1,SLC7A11,CHD5,LEF1,HYDIN,ODAD2,CHD7,FAT4,ROGDI,CEP290,CFAP43,KDM7A,CTTNBP2,HOOK3,ZFHX2,FOXP2,LRRK2,MTPN,PTCHD1,AMIGO2,SLC6A17,SOX9,ARID5B
1_Member	GO Biological Processes	GO:0007420	brain development	-11.2126	-6.96285	66/710	650,652,1141,1152,1272,1950,2020,2048,2296,2302,2539,2558,2735,2904,3280,3624,3777,4211,4852,5019,5076,5108,5270,5362,5455,5999,6271,6423,6469,6586,6628,6657,7476,7486,7852,8195,8322,8455,9201,9353,9751,11240,22803,22891,22903,23236,23657,26038,51176,54768,55130,55636,79633,79641,80184,80217,80853,83992,84376,85446,93986,120892,136319,139411,347902,388662	BMP2,BMP4,CHRNB2,CKB,CNTN1,EGF,EN2,EPHB2,FOXC1,FOXJ1,G6PD,GABRA5,GLI1,GRIN2B,HES1,INHBA,KCNK3,MEIS1,NPY,OXCT1,PAX2,PCM1,SERPINE2,PLXNA2,POU3F3,RGS4,S100A1,SFRP2,SHH,SLIT3,SNRPB,SOX2,WNT7A,WRN,CXCR4,MKKS,FZD4,ATRN,DCLK1,SLIT2,SNPH,PADI2,XRN2,ZNF365,BTBD3,PLCB1,SLC7A11,CHD5,LEF1,HYDIN,ODAD2,CHD7,FAT4,ROGDI,CEP290,CFAP43,KDM7A,CTTNBP2,HOOK3,ZFHX2,FOXP2,LRRK2,MTPN,PTCHD1,AMIGO2,SLC6A17
1_Member	GO Biological Processes	GO:0060322	head development	-11.0207	-6.96285	68/751	650,652,1141,1152,1272,1950,2020,2048,2296,2302,2539,2558,2735,2904,3280,3624,3777,4211,4852,5019,5076,5108,5270,5362,5455,5999,6271,6423,6469,6586,6628,6657,6662,7476,7486,7852,8195,8322,8455,9201,9353,9751,11240,22803,22891,22903,23236,23657,26038,51176,54768,55130,55636,79633,79641,80184,80217,80853,83992,84159,84376,85446,93986,120892,136319,139411,347902,388662	BMP2,BMP4,CHRNB2,CKB,CNTN1,EGF,EN2,EPHB2,FOXC1,FOXJ1,G6PD,GABRA5,GLI1,GRIN2B,HES1,INHBA,KCNK3,MEIS1,NPY,OXCT1,PAX2,PCM1,SERPINE2,PLXNA2,POU3F3,RGS4,S100A1,SFRP2,SHH,SLIT3,SNRPB,SOX2,SOX9,WNT7A,WRN,CXCR4,MKKS,FZD4,ATRN,DCLK1,SLIT2,SNPH,PADI2,XRN2,ZNF365,BTBD3,PLCB1,SLC7A11,CHD5,LEF1,HYDIN,ODAD2,CHD7,FAT4,ROGDI,CEP290,CFAP43,KDM7A,CTTNBP2,ARID5B,HOOK3,ZFHX2,FOXP2,LRRK2,MTPN,PTCHD1,AMIGO2,SLC6A17
1_Member	GO Biological Processes	GO:0030900	forebrain development	-4.56042	-2.45919	30/358	650,652,1141,2048,2735,3280,3624,4852,5108,5455,6469,6586,6657,7476,7852,8195,9201,9353,22803,22903,23236,23657,26038,51176,55636,79633,84376,93986,120892,139411	BMP2,BMP4,CHRNB2,EPHB2,GLI1,HES1,INHBA,NPY,PCM1,POU3F3,SHH,SLIT3,SOX2,WNT7A,CXCR4,MKKS,DCLK1,SLIT2,XRN2,BTBD3,PLCB1,SLC7A11,CHD5,LEF1,CHD7,FAT4,HOOK3,FOXP2,LRRK2,PTCHD1
1_Member	GO Biological Processes	GO:0021537	telencephalon development	-3.75637	-1.92285	21/235	650,652,2048,3280,3624,4852,5455,6469,6586,7852,8195,9353,22803,22903,23236,23657,51176,55636,79633,93986,120892	BMP2,BMP4,EPHB2,HES1,INHBA,NPY,POU3F3,SHH,SLIT3,CXCR4,MKKS,SLIT2,XRN2,BTBD3,PLCB1,SLC7A11,LEF1,CHD7,FAT4,FOXP2,LRRK2
2_Summary	GO Biological Processes	GO:0051962	positive regulation of nervous system development	-10.3882	-6.50646	53/526	40,348,577,650,652,1272,1809,1950,2043,2047,2048,2735,3082,3169,3280,3556,3569,4135,4311,4681,4897,4920,5076,5270,5324,5362,5756,6376,6469,7162,7476,7852,8322,9353,9962,22891,22999,26281,26508,27063,29993,51393,51760,51761,55714,57154,64084,84258,91752,94030,158038,347902,644943,322,1141,3676,4504,4776,5800,5909,6446,6456,6586,8976,9201,9369,9723,10512,22903,23043,23136,26115,27255,55022,56924,57…	ASIC2,APOE,ADGRB3,BMP2,BMP4,CNTN1,DPYSL3,EGF,EPHA4,EPHB1,EPHB2,GLI1,HGF,FOXA1,HES1,IL1RAP,IL6,MAP6,MME,NBL1,NRCAM,ROR2,PAX2,SERPINE2,PLAG1,PLXNA2,TWF1,CX3CL1,SHH,TPBG,WNT7A,CXCR4,FZD4,SLIT2,SLC23A2,ZNF365,RIMS1,FGF20,HEYL,ANKRD1,PACSIN1,TRPV2,SYT17,ATP8A2,TENM3,SMURF1,CLSTN2,SYT3,ZNF804A,LRRC4B,LINGO2,AMIGO2,RASSF10,APBB1,CHRNB2,ITGA4,MT3,NFATC4,PTPRO,RAP1GAP,SGK1,SH3GL2,SLIT3,WASL,DCLK1,NRXN3,SE…
2_Member	GO Biological Processes	GO:0051962	positive regulation of nervous system development	-10.3882	-6.50646	53/526	40,348,577,650,652,1272,1809,1950,2043,2047,2048,2735,3082,3169,3280,3556,3569,4135,4311,4681,4897,4920,5076,5270,5324,5362,5756,6376,6469,7162,7476,7852,8322,9353,9962,22891,22999,26281,26508,27063,29993,51393,51760,51761,55714,57154,64084,84258,91752,94030,158038,347902,644943	ASIC2,APOE,ADGRB3,BMP2,BMP4,CNTN1,DPYSL3,EGF,EPHA4,EPHB1,EPHB2,GLI1,HGF,FOXA1,HES1,IL1RAP,IL6,MAP6,MME,NBL1,NRCAM,ROR2,PAX2,SERPINE2,PLAG1,PLXNA2,TWF1,CX3CL1,SHH,TPBG,WNT7A,CXCR4,FZD4,SLIT2,SLC23A2,ZNF365,RIMS1,FGF20,HEYL,ANKRD1,PACSIN1,TRPV2,SYT17,ATP8A2,TENM3,SMURF1,CLSTN2,SYT3,ZNF804A,LRRC4B,LINGO2,AMIGO2,RASSF10
2_Member	GO Biological Processes	GO:0032990	cell part morphogenesis	-7.72524	-4.74742	56/679	322,348,577,1141,2043,2047,2048,3676,4135,4504,4681,4776,4897,5076,5362,5800,5909,6446,6456,6469,6586,7162,7476,7852,8322,8976,9201,9353,9369,9723,9962,10512,22891,22903,22999,23043,23136,26115,27255,29993,51393,51760,51761,55022,56924,57154,57549,80025,84258,90249,91653,120892,133418,203447,219699,284217	APBB1,APOE,ADGRB3,CHRNB2,EPHA4,EPHB1,EPHB2,ITGA4,MAP6,MT3,NBL1,NFATC4,NRCAM,PAX2,PLXNA2,PTPRO,RAP1GAP,SGK1,SH3GL2,SHH,SLIT3,TPBG,WNT7A,CXCR4,FZD4,WASL,DCLK1,SLIT2,NRXN3,SEMA3E,SLC23A2,SEMA3C,ZNF365,BTBD3,RIMS1,TNIK,EPB41L3,TANC2,CNTN6,PACSIN1,TRPV2,SYT17,ATP8A2,PID1,PAK6,SMURF1,IGSF9,PANK2,SYT3,UNC5A,BOC,LRRK2,EMB,NRK,UNC5B,LAMA1
2_Member	GO Biological Processes	GO:0045664	regulation of neuron differentiation	-7.68845	-4.74742	54/645	182,348,577,650,652,1141,1272,1809,2043,2048,3082,3169,3280,4135,4139,4211,4504,4681,4776,4897,4920,5362,5756,5800,6376,6423,6469,6657,6662,7476,7852,8322,9353,9723,9962,10512,22891,22999,23043,26115,26281,26508,27063,29993,51393,51760,51761,55714,57154,84258,85446,91752,120892,221935	JAG1,APOE,ADGRB3,BMP2,BMP4,CHRNB2,CNTN1,DPYSL3,EPHA4,EPHB2,HGF,FOXA1,HES1,MAP6,MARK1,MEIS1,MT3,NBL1,NFATC4,NRCAM,ROR2,PLXNA2,TWF1,PTPRO,CX3CL1,SFRP2,SHH,SOX2,SOX9,WNT7A,CXCR4,FZD4,SLIT2,SEMA3E,SLC23A2,SEMA3C,ZNF365,RIMS1,TNIK,TANC2,FGF20,HEYL,ANKRD1,PACSIN1,TRPV2,SYT17,ATP8A2,TENM3,SMURF1,SYT3,ZFHX2,ZNF804A,LRRK2,SDK1
2_Member	GO Biological Processes	GO:0048812	neuron projection morphogenesis	-7.68845	-4.74742	54/645	322,348,577,1141,2043,2047,2048,3676,4135,4504,4681,4776,4897,5076,5362,5800,5909,6446,6456,6469,6586,7162,7476,7852,8322,8976,9201,9353,9369,9723,9962,10512,22891,22903,22999,23043,23136,26115,27255,29993,51393,51760,51761,56924,57154,57549,84258,90249,91653,120892,133418,203447,219699,284217	APBB1,APOE,ADGRB3,CHRNB2,EPHA4,EPHB1,EPHB2,ITGA4,MAP6,MT3,NBL1,NFATC4,NRCAM,PAX2,PLXNA2,PTPRO,RAP1GAP,SGK1,SH3GL2,SHH,SLIT3,TPBG,WNT7A,CXCR4,FZD4,WASL,DCLK1,SLIT2,NRXN3,SEMA3E,SLC23A2,SEMA3C,ZNF365,BTBD3,RIMS1,TNIK,EPB41L3,TANC2,CNTN6,PACSIN1,TRPV2,SYT17,ATP8A2,PAK6,SMURF1,IGSF9,SYT3,UNC5A,BOC,LRRK2,EMB,NRK,UNC5B,LAMA1
2_Member	GO Biological Processes	GO:0120039	plasma membrane bounded cell projection morphogenesis	-7.37748	-4.63136	54/659	322,348,577,1141,2043,2047,2048,3676,4135,4504,4681,4776,4897,5076,5362,5800,5909,6446,6456,6469,6586,7162,7476,7852,8322,8976,9201,9353,9369,9723,9962,10512,22891,22903,22999,23043,23136,26115,27255,29993,51393,51760,51761,56924,57154,57549,84258,90249,91653,120892,133418,203447,219699,284217	APBB1,APOE,ADGRB3,CHRNB2,EPHA4,EPHB1,EPHB2,ITGA4,MAP6,MT3,NBL1,NFATC4,NRCAM,PAX2,PLXNA2,PTPRO,RAP1GAP,SGK1,SH3GL2,SHH,SLIT3,TPBG,WNT7A,CXCR4,FZD4,WASL,DCLK1,SLIT2,NRXN3,SEMA3E,SLC23A2,SEMA3C,ZNF365,BTBD3,RIMS1,TNIK,EPB41L3,TANC2,CNTN6,PACSIN1,TRPV2,SYT17,ATP8A2,PAK6,SMURF1,IGSF9,SYT3,UNC5A,BOC,LRRK2,EMB,NRK,UNC5B,LAMA1
2_Member	GO Biological Processes	GO:0048858	cell projection morphogenesis	-7.29078	-4.56534	54/663	322,348,577,1141,2043,2047,2048,3676,4135,4504,4681,4776,4897,5076,5362,5800,5909,6446,6456,6469,6586,7162,7476,7852,8322,8976,9201,9353,9369,9723,9962,10512,22891,22903,22999,23043,23136,26115,27255,29993,51393,51760,51761,56924,57154,57549,84258,90249,91653,120892,133418,203447,219699,284217	APBB1,APOE,ADGRB3,CHRNB2,EPHA4,EPHB1,EPHB2,ITGA4,MAP6,MT3,NBL1,NFATC4,NRCAM,PAX2,PLXNA2,PTPRO,RAP1GAP,SGK1,SH3GL2,SHH,SLIT3,TPBG,WNT7A,CXCR4,FZD4,WASL,DCLK1,SLIT2,NRXN3,SEMA3E,SLC23A2,SEMA3C,ZNF365,BTBD3,RIMS1,TNIK,EPB41L3,TANC2,CNTN6,PACSIN1,TRPV2,SYT17,ATP8A2,PAK6,SMURF1,IGSF9,SYT3,UNC5A,BOC,LRRK2,EMB,NRK,UNC5B,LAMA1
2_Member	GO Biological Processes	GO:0120035	regulation of plasma membrane bounded cell projection organization	-7.21224	-4.50654	56/703	348,577,1141,1272,1809,2043,2048,2150,2904,3082,3265,4135,4139,4504,4776,4897,4920,5064,5362,5621,5756,5800,5909,6376,6423,7226,7476,7852,8322,8976,9353,9723,9962,10083,10512,22891,22999,23043,23102,26115,26499,27063,29993,51393,51626,51760,51761,55714,57154,80199,84258,91752,115704,120892,128637,221935	APOE,ADGRB3,CHRNB2,CNTN1,DPYSL3,EPHA4,EPHB2,F2RL1,GRIN2B,HGF,HRAS,MAP6,MARK1,MT3,NFATC4,NRCAM,ROR2,PALM,PLXNA2,PRNP,TWF1,PTPRO,RAP1GAP,CX3CL1,SFRP2,TRPM2,WNT7A,CXCR4,FZD4,WASL,SLIT2,SEMA3E,SLC23A2,USH1C,SEMA3C,ZNF365,RIMS1,TNIK,TBC1D2B,TANC2,PLEK2,ANKRD1,PACSIN1,TRPV2,DYNC2LI1,SYT17,ATP8A2,TENM3,SMURF1,FUZ,SYT3,ZNF804A,EVI5L,LRRK2,TBC1D20,SDK1
2_Member	GO Biological Processes	GO:0031344	regulation of cell projection organization	-7.02793	-4.35026	56/712	348,577,1141,1272,1809,2043,2048,2150,2904,3082,3265,4135,4139,4504,4776,4897,4920,5064,5362,5621,5756,5800,5909,6376,6423,7226,7476,7852,8322,8976,9353,9723,9962,10083,10512,22891,22999,23043,23102,26115,26499,27063,29993,51393,51626,51760,51761,55714,57154,80199,84258,91752,115704,120892,128637,221935	APOE,ADGRB3,CHRNB2,CNTN1,DPYSL3,EPHA4,EPHB2,F2RL1,GRIN2B,HGF,HRAS,MAP6,MARK1,MT3,NFATC4,NRCAM,ROR2,PALM,PLXNA2,PRNP,TWF1,PTPRO,RAP1GAP,CX3CL1,SFRP2,TRPM2,WNT7A,CXCR4,FZD4,WASL,SLIT2,SEMA3E,SLC23A2,USH1C,SEMA3C,ZNF365,RIMS1,TNIK,TBC1D2B,TANC2,PLEK2,ANKRD1,PACSIN1,TRPV2,DYNC2LI1,SYT17,ATP8A2,TENM3,SMURF1,FUZ,SYT3,ZNF804A,EVI5L,LRRK2,TBC1D20,SDK1
2_Member	GO Biological Processes	GO:0050769	positive regulation of neurogenesis	-6.17744	-3.70502	40/464	348,650,652,1272,1809,2043,2048,3082,3169,3280,3569,4135,4311,4681,4897,4920,5270,5324,5362,5756,6376,6469,7852,8322,9353,9962,22891,22999,26281,26508,27063,29993,51393,51760,51761,55714,57154,84258,91752,644943	APOE,BMP2,BMP4,CNTN1,DPYSL3,EPHA4,EPHB2,HGF,FOXA1,HES1,IL6,MAP6,MME,NBL1,NRCAM,ROR2,SERPINE2,PLAG1,PLXNA2,TWF1,CX3CL1,SHH,CXCR4,FZD4,SLIT2,SLC23A2,ZNF365,RIMS1,FGF20,HEYL,ANKRD1,PACSIN1,TRPV2,SYT17,ATP8A2,TENM3,SMURF1,SYT3,ZNF804A,RASSF10
2_Member	GO Biological Processes	GO:0010720	positive regulation of cell development	-5.91077	-3.50126	44/547	348,646,650,652,1272,1809,2043,2048,3082,3169,3280,3479,3569,4135,4311,4681,4897,4920,5270,5324,5362,5756,6376,6469,7852,8322,9353,9962,10512,22891,22999,26281,26508,27063,29993,51393,51760,51761,55714,57154,84258,91752,201294,644943	APOE,BNC1,BMP2,BMP4,CNTN1,DPYSL3,EPHA4,EPHB2,HGF,FOXA1,HES1,IGF1,IL6,MAP6,MME,NBL1,NRCAM,ROR2,SERPINE2,PLAG1,PLXNA2,TWF1,CX3CL1,SHH,CXCR4,FZD4,SLIT2,SLC23A2,SEMA3C,ZNF365,RIMS1,FGF20,HEYL,ANKRD1,PACSIN1,TRPV2,SYT17,ATP8A2,TENM3,SMURF1,SYT3,ZNF804A,UNC13D,RASSF10
2_Member	GO Biological Processes	GO:0010975	regulation of neuron projection development	-5.8251	-3.43932	41/497	348,577,1141,1272,1809,2043,2048,3082,4135,4139,4504,4776,4897,4920,5362,5756,5800,6376,6423,7476,7852,8322,9353,9723,9962,10512,22891,22999,23043,26115,27063,29993,51393,51760,51761,55714,57154,84258,91752,120892,221935	APOE,ADGRB3,CHRNB2,CNTN1,DPYSL3,EPHA4,EPHB2,HGF,MAP6,MARK1,MT3,NFATC4,NRCAM,ROR2,PLXNA2,TWF1,PTPRO,CX3CL1,SFRP2,WNT7A,CXCR4,FZD4,SLIT2,SEMA3E,SLC23A2,SEMA3C,ZNF365,RIMS1,TNIK,TANC2,ANKRD1,PACSIN1,TRPV2,SYT17,ATP8A2,TENM3,SMURF1,SYT3,ZNF804A,LRRK2,SDK1
2_Member	KEGG Pathway	hsa04360	Axon guidance	-5.44062	-3.12311	22/196	2043,2047,2048,2770,3265,4776,5170,5362,5921,6469,6586,7852,9353,9723,10512,29984,54498,56924,81029,90249,91653,219699	EPHA4,EPHB1,EPHB2,GNAI1,HRAS,NFATC4,PDPK1,PLXNA2,RASA1,SHH,SLIT3,CXCR4,SLIT2,SEMA3E,SEMA3C,RHOD,SMOX,PAK6,WNT5B,UNC5A,BOC,UNC5B
2_Member	KEGG Pathway	ko04360	Axon guidance	-5.12216	-2.88161	20/175	2043,2047,2048,2770,3265,4776,5362,5921,6469,6586,7852,9353,9723,10512,29984,56924,81029,90249,91653,219699	EPHA4,EPHB1,EPHB2,GNAI1,HRAS,NFATC4,PLXNA2,RASA1,SHH,SLIT3,CXCR4,SLIT2,SEMA3E,SEMA3C,RHOD,PAK6,WNT5B,UNC5A,BOC,UNC5B
2_Member	GO Biological Processes	GO:0045666	positive regulation of neuron differentiation	-4.80483	-2.64459	31/365	348,650,652,1272,1809,2043,3082,3169,4135,4681,4897,4920,5362,5756,6376,7852,8322,9353,9962,22999,26281,26508,27063,29993,51393,51760,51761,55714,57154,84258,91752	APOE,BMP2,BMP4,CNTN1,DPYSL3,EPHA4,HGF,FOXA1,MAP6,NBL1,NRCAM,ROR2,PLXNA2,TWF1,CX3CL1,CXCR4,FZD4,SLIT2,SLC23A2,RIMS1,FGF20,HEYL,ANKRD1,PACSIN1,TRPV2,SYT17,ATP8A2,TENM3,SMURF1,SYT3,ZNF804A
2_Member	GO Biological Processes	GO:0048667	cell morphogenesis involved in neuron differentiation	-4.57982	-2.47619	42/579	322,348,577,1141,2043,2047,2048,3280,3676,4135,4504,4776,4897,5076,5362,5800,5909,6469,6586,7162,7476,7852,8976,9201,9353,9369,9723,10512,22891,22903,23043,26115,27255,51393,51761,57549,90249,91653,120892,133418,219699,284217	APBB1,APOE,ADGRB3,CHRNB2,EPHA4,EPHB1,EPHB2,HES1,ITGA4,MAP6,MT3,NFATC4,NRCAM,PAX2,PLXNA2,PTPRO,RAP1GAP,SHH,SLIT3,TPBG,WNT7A,CXCR4,WASL,DCLK1,SLIT2,NRXN3,SEMA3E,SEMA3C,ZNF365,BTBD3,TNIK,TANC2,CNTN6,TRPV2,ATP8A2,IGSF9,UNC5A,BOC,LRRK2,EMB,UNC5B,LAMA1
2_Member	GO Biological Processes	GO:0000904	cell morphogenesis involved in differentiation	-4.17037	-2.20894	48/723	322,348,577,1141,2043,2047,2048,3280,3676,4135,4504,4776,4897,5076,5314,5362,5800,5909,6469,6586,6781,7162,7476,7852,8322,8455,8976,9201,9353,9369,9723,10512,22891,22903,23043,26115,27255,51176,51393,51761,57549,90249,91653,120892,133418,201294,219699,284217	APBB1,APOE,ADGRB3,CHRNB2,EPHA4,EPHB1,EPHB2,HES1,ITGA4,MAP6,MT3,NFATC4,NRCAM,PAX2,PKHD1,PLXNA2,PTPRO,RAP1GAP,SHH,SLIT3,STC1,TPBG,WNT7A,CXCR4,FZD4,ATRN,WASL,DCLK1,SLIT2,NRXN3,SEMA3E,SEMA3C,ZNF365,BTBD3,TNIK,TANC2,CNTN6,LEF1,TRPV2,ATP8A2,IGSF9,UNC5A,BOC,LRRK2,EMB,UNC13D,UNC5B,LAMA1
2_Member	GO Biological Processes	GO:0031346	positive regulation of cell projection organization	-4.044	-2.11775	30/382	348,1272,1809,2043,2150,3082,3265,4135,4920,5064,5362,5756,6376,7852,8322,8976,9353,9962,22999,26499,27063,29993,51393,51760,51761,55714,57154,80199,84258,91752	APOE,CNTN1,DPYSL3,EPHA4,F2RL1,HGF,HRAS,MAP6,ROR2,PALM,PLXNA2,TWF1,CX3CL1,CXCR4,FZD4,WASL,SLIT2,SLC23A2,RIMS1,PLEK2,ANKRD1,PACSIN1,TRPV2,SYT17,ATP8A2,TENM3,SMURF1,FUZ,SYT3,ZNF804A
2_Member	GO Biological Processes	GO:0010976	positive regulation of neuron projection development	-3.97079	-2.06673	24/278	348,1272,1809,2043,3082,4135,4920,5362,5756,6376,7852,8322,9353,9962,22999,27063,29993,51393,51760,51761,55714,57154,84258,91752	APOE,CNTN1,DPYSL3,EPHA4,HGF,MAP6,ROR2,PLXNA2,TWF1,CX3CL1,CXCR4,FZD4,SLIT2,SLC23A2,RIMS1,ANKRD1,PACSIN1,TRPV2,SYT17,ATP8A2,TENM3,SMURF1,SYT3,ZNF804A
2_Member	GO Biological Processes	GO:0022604	regulation of cell morphogenesis	-3.8593	-1.99455	35/486	348,577,1141,2043,2048,4135,4289,4504,4776,4897,5064,5362,5800,5921,6347,7476,7852,8322,9353,9723,9962,10512,22999,23043,23136,26115,29984,51393,51760,55785,57154,57464,84258,120892,201294	APOE,ADGRB3,CHRNB2,EPHA4,EPHB2,MAP6,MKLN1,MT3,NFATC4,NRCAM,PALM,PLXNA2,PTPRO,RASA1,CCL2,WNT7A,CXCR4,FZD4,SLIT2,SEMA3E,SLC23A2,SEMA3C,RIMS1,TNIK,EPB41L3,TANC2,RHOD,TRPV2,SYT17,FGD6,SMURF1,STRIP2,SYT3,LRRK2,UNC13D
2_Member	Reactome Gene Sets	R-HSA-422475	Axon guidance	-3.75239	-1.9212	38/551	785,1272,1457,1809,2043,2047,2048,2904,3265,3786,4897,5362,5621,5909,5921,6158,6193,6326,6328,6334,6335,6456,6586,7277,7525,7852,8911,8912,8913,8976,9353,9491,9723,27255,56924,90249,219699,284217	CACNB4,CNTN1,CSNK2A1,DPYSL3,EPHA4,EPHB1,EPHB2,GRIN2B,HRAS,KCNQ3,NRCAM,PLXNA2,PRNP,RAP1GAP,RASA1,RPL28,RPS5,SCN2A,SCN3A,SCN8A,SCN9A,SH3GL2,SLIT3,TUBA4A,YES1,CXCR4,CACNA1I,CACNA1H,CACNA1G,WASL,SLIT2,PSMF1,SEMA3E,CNTN6,PAK6,UNC5A,UNC5B,LAMA1
2_Member	Reactome Gene Sets	R-HSA-9675108	Nervous system development	-3.67243	-1.87343	39/576	785,1272,1457,1809,2043,2047,2048,2904,3265,3786,4897,5362,5621,5909,5921,6158,6193,6326,6328,6334,6335,6456,6586,7003,7277,7525,7852,8911,8912,8913,8976,9353,9491,9723,27255,56924,90249,219699,284217	CACNB4,CNTN1,CSNK2A1,DPYSL3,EPHA4,EPHB1,EPHB2,GRIN2B,HRAS,KCNQ3,NRCAM,PLXNA2,PRNP,RAP1GAP,RASA1,RPL28,RPS5,SCN2A,SCN3A,SCN8A,SCN9A,SH3GL2,SLIT3,TEAD1,TUBA4A,YES1,CXCR4,CACNA1I,CACNA1H,CACNA1G,WASL,SLIT2,PSMF1,SEMA3E,CNTN6,PAK6,UNC5A,UNC5B,LAMA1
2_Member	GO Biological Processes	GO:0007409	axonogenesis	-3.31981	-1.61796	32/460	322,348,1141,2043,2047,2048,3676,4135,4504,4897,5076,5362,5800,5909,6469,6586,7476,7852,9201,9353,9369,9723,10512,27255,51393,51761,57549,90249,91653,133418,219699,284217	APBB1,APOE,CHRNB2,EPHA4,EPHB1,EPHB2,ITGA4,MAP6,MT3,NRCAM,PAX2,PLXNA2,PTPRO,RAP1GAP,SHH,SLIT3,WNT7A,CXCR4,DCLK1,SLIT2,NRXN3,SEMA3E,SEMA3C,CNTN6,TRPV2,ATP8A2,IGSF9,UNC5A,BOC,EMB,UNC5B,LAMA1
2_Member	GO Biological Processes	GO:0061564	axon development	-3.20606	-1.53469	34/507	322,348,1141,2043,2047,2048,3676,4135,4504,4897,5076,5362,5800,5909,6469,6586,7476,7852,9201,9353,9369,9723,10512,27242,27255,51393,51761,57549,83700,90249,91653,133418,219699,284217	APBB1,APOE,CHRNB2,EPHA4,EPHB1,EPHB2,ITGA4,MAP6,MT3,NRCAM,PAX2,PLXNA2,PTPRO,RAP1GAP,SHH,SLIT3,WNT7A,CXCR4,DCLK1,SLIT2,NRXN3,SEMA3E,SEMA3C,TNFRSF21,CNTN6,TRPV2,ATP8A2,IGSF9,JAM3,UNC5A,BOC,EMB,UNC5B,LAMA1
2_Member	GO Biological Processes	GO:0007411	axon guidance	-2.82192	-1.26304	21/277	2043,2047,2048,4897,5362,5800,5909,6469,6586,7852,9353,9369,9723,10512,27255,57549,90249,91653,133418,219699,284217	EPHA4,EPHB1,EPHB2,NRCAM,PLXNA2,PTPRO,RAP1GAP,SHH,SLIT3,CXCR4,SLIT2,NRXN3,SEMA3E,SEMA3C,CNTN6,IGSF9,UNC5A,BOC,EMB,UNC5B,LAMA1
2_Member	GO Biological Processes	GO:0097485	neuron projection guidance	-2.8027	-1.2547	21/278	2043,2047,2048,4897,5362,5800,5909,6469,6586,7852,9353,9369,9723,10512,27255,57549,90249,91653,133418,219699,284217	EPHA4,EPHB1,EPHB2,NRCAM,PLXNA2,PTPRO,RAP1GAP,SHH,SLIT3,CXCR4,SLIT2,NRXN3,SEMA3E,SEMA3C,CNTN6,IGSF9,UNC5A,BOC,EMB,UNC5B,LAMA1
2_Member	GO Biological Processes	GO:0010769	regulation of cell morphogenesis involved in differentiation	-2.09475	-0.784676	20/300	348,577,1141,2043,2048,4135,4504,4776,4897,5362,5800,7476,9353,9723,10512,23043,26115,51393,120892,201294	APOE,ADGRB3,CHRNB2,EPHA4,EPHB2,MAP6,MT3,NFATC4,NRCAM,PLXNA2,PTPRO,WNT7A,SLIT2,SEMA3E,SEMA3C,TNIK,TANC2,TRPV2,LRRK2,UNC13D
3_Summary	GO Biological Processes	GO:0048839	inner ear development	-9.46437	-5.75135	27/176	182,650,652,2043,2048,2535,2558,3280,3776,3777,4920,5076,6469,6657,6662,8549,8825,9132,10083,26281,51761,55636,79633,80184,115908,259236,341640,7291,157506,362,631,1545,2202,2296,3624,4081,4211,5080,6505,7476,8322,22803,23554,23657,51176,55714,81029,91851,221935,284217,286204,718,1305,2020,2626,2709,2735,3576,4254,4325,5125,6788,7003,8195,10155,60529,80199,91461,3239,3676,6423,8862,55614,83595,10…	JAG1,BMP2,BMP4,EPHA4,EPHB2,FZD2,GABRA5,HES1,KCNK2,KCNK3,ROR2,PAX2,SHH,SOX2,SOX9,LGR5,LIN7A,KCNQ4,USH1C,FGF20,ATP8A2,CHD7,FAT4,CEP290,CTHRC1,TMIE,FREM2,TWIST1,RDH10,AQP5,BFSP1,CYP1B1,EFEMP1,FOXC1,INHBA,MAB21L1,MEIS1,PAX6,SLC1A1,WNT7A,FZD4,XRN2,TSPAN12,SLC7A11,LEF1,TENM3,WNT5B,CHRDL1,SDK1,LAMA1,CRB2,C3,COL13A1,EN2,GATA4,GJB5,GLI1,CXCL8,KITLG,MMP16,PCSK5,STK3,TEAD1,MKKS,TRIM28,ALX4,FUZ,PKDCC,HOXD13,…
3_Member	GO Biological Processes	GO:0048839	inner ear development	-9.46437	-5.75135	27/176	182,650,652,2043,2048,2535,2558,3280,3776,3777,4920,5076,6469,6657,6662,8549,8825,9132,10083,26281,51761,55636,79633,80184,115908,259236,341640	JAG1,BMP2,BMP4,EPHA4,EPHB2,FZD2,GABRA5,HES1,KCNK2,KCNK3,ROR2,PAX2,SHH,SOX2,SOX9,LGR5,LIN7A,KCNQ4,USH1C,FGF20,ATP8A2,CHD7,FAT4,CEP290,CTHRC1,TMIE,FREM2
3_Member	GO Biological Processes	GO:0043583	ear development	-9.41128	-5.75135	29/202	182,650,652,2043,2048,2535,2558,3280,3776,3777,4920,5076,6469,6657,6662,7291,8549,8825,9132,10083,26281,51761,55636,79633,80184,115908,157506,259236,341640	JAG1,BMP2,BMP4,EPHA4,EPHB2,FZD2,GABRA5,HES1,KCNK2,KCNK3,ROR2,PAX2,SHH,SOX2,SOX9,TWIST1,LGR5,LIN7A,KCNQ4,USH1C,FGF20,ATP8A2,CHD7,FAT4,CEP290,CTHRC1,RDH10,TMIE,FREM2
3_Member	GO Biological Processes	GO:0007423	sensory organ development	-9.19756	-5.68376	51/534	182,362,631,650,652,1545,2043,2048,2202,2296,2535,2558,3280,3624,3776,3777,4081,4211,4920,5076,5080,6469,6505,6657,6662,7291,7476,8322,8549,8825,9132,10083,22803,23554,23657,26281,51176,51761,55636,55714,79633,80184,81029,91851,115908,157506,221935,259236,284217,286204,341640	JAG1,AQP5,BFSP1,BMP2,BMP4,CYP1B1,EPHA4,EPHB2,EFEMP1,FOXC1,FZD2,GABRA5,HES1,INHBA,KCNK2,KCNK3,MAB21L1,MEIS1,ROR2,PAX2,PAX6,SHH,SLC1A1,SOX2,SOX9,TWIST1,WNT7A,FZD4,LGR5,LIN7A,KCNQ4,USH1C,XRN2,TSPAN12,SLC7A11,FGF20,LEF1,ATP8A2,CHD7,TENM3,FAT4,CEP290,WNT5B,CHRDL1,CTHRC1,RDH10,SDK1,TMIE,LAMA1,CRB2,FREM2
3_Member	GO Biological Processes	GO:0150063	visual system development	-7.08624	-4.39009	36/363	182,362,631,652,718,1545,2048,2202,2296,3624,4081,4211,5076,5080,6469,6505,6657,6662,7291,7476,8322,10083,22803,23554,23657,51761,55636,55714,80184,81029,91851,157506,221935,284217,286204,341640	JAG1,AQP5,BFSP1,BMP4,C3,CYP1B1,EPHB2,EFEMP1,FOXC1,INHBA,MAB21L1,MEIS1,PAX2,PAX6,SHH,SLC1A1,SOX2,SOX9,TWIST1,WNT7A,FZD4,USH1C,XRN2,TSPAN12,SLC7A11,ATP8A2,CHD7,TENM3,CEP290,WNT5B,CHRDL1,RDH10,SDK1,LAMA1,CRB2,FREM2
3_Member	GO Biological Processes	GO:0048880	sensory system development	-6.90846	-4.26556	36/369	182,362,631,652,718,1545,2048,2202,2296,3624,4081,4211,5076,5080,6469,6505,6657,6662,7291,7476,8322,10083,22803,23554,23657,51761,55636,55714,80184,81029,91851,157506,221935,284217,286204,341640	JAG1,AQP5,BFSP1,BMP4,C3,CYP1B1,EPHB2,EFEMP1,FOXC1,INHBA,MAB21L1,MEIS1,PAX2,PAX6,SHH,SLC1A1,SOX2,SOX9,TWIST1,WNT7A,FZD4,USH1C,XRN2,TSPAN12,SLC7A11,ATP8A2,CHD7,TENM3,CEP290,WNT5B,CHRDL1,RDH10,SDK1,LAMA1,CRB2,FREM2
3_Member	GO Biological Processes	GO:0001654	eye development	-6.72745	-4.10094	35/359	182,362,631,652,1545,2048,2202,2296,3624,4081,4211,5076,5080,6469,6505,6657,6662,7291,7476,8322,10083,22803,23554,23657,51761,55636,55714,80184,81029,91851,157506,221935,284217,286204,341640	JAG1,AQP5,BFSP1,BMP4,CYP1B1,EPHB2,EFEMP1,FOXC1,INHBA,MAB21L1,MEIS1,PAX2,PAX6,SHH,SLC1A1,SOX2,SOX9,TWIST1,WNT7A,FZD4,USH1C,XRN2,TSPAN12,SLC7A11,ATP8A2,CHD7,TENM3,CEP290,WNT5B,CHRDL1,RDH10,SDK1,LAMA1,CRB2,FREM2
3_Member	GO Biological Processes	GO:0043010	camera-type eye development	-6.45693	-3.9241	31/304	182,362,631,652,1545,2048,2202,2296,3624,4081,4211,5076,5080,6469,6505,6662,7291,7476,8322,10083,22803,23554,23657,51761,55636,55714,81029,157506,221935,284217,286204	JAG1,AQP5,BFSP1,BMP4,CYP1B1,EPHB2,EFEMP1,FOXC1,INHBA,MAB21L1,MEIS1,PAX2,PAX6,SHH,SLC1A1,SOX9,TWIST1,WNT7A,FZD4,USH1C,XRN2,TSPAN12,SLC7A11,ATP8A2,CHD7,TENM3,WNT5B,RDH10,SDK1,LAMA1,CRB2
3_Member	GO Biological Processes	GO:0048568	embryonic organ development	-6.13597	-3.66916	37/414	652,1305,2020,2048,2202,2296,2535,2626,2709,2735,3280,3576,4254,4325,4920,5076,5125,6469,6662,6788,7003,7291,8195,9132,10083,10155,51176,51761,55636,60529,80184,80199,91461,115908,157506,259236,286204	BMP4,COL13A1,EN2,EPHB2,EFEMP1,FOXC1,FZD2,GATA4,GJB5,GLI1,HES1,CXCL8,KITLG,MMP16,ROR2,PAX2,PCSK5,SHH,SOX9,STK3,TEAD1,TWIST1,MKKS,KCNQ4,USH1C,TRIM28,LEF1,ATP8A2,CHD7,ALX4,CEP290,FUZ,PKDCC,CTHRC1,RDH10,TMIE,CRB2
3_Member	GO Biological Processes	GO:0048593	camera-type eye morphogenesis	-5.61638	-3.2745	16/109	182,362,652,2048,4211,5076,5080,6505,6662,7291,10083,23554,51761,55714,221935,286204	JAG1,AQP5,BMP4,EPHB2,MEIS1,PAX2,PAX6,SLC1A1,SOX9,TWIST1,USH1C,TSPAN12,ATP8A2,TENM3,SDK1,CRB2
3_Member	GO Biological Processes	GO:0048592	eye morphogenesis	-5.2577	-2.99916	18/143	182,362,652,2048,2202,4211,5076,5080,6505,6662,7291,10083,23554,51761,55714,80184,221935,286204	JAG1,AQP5,BMP4,EPHB2,EFEMP1,MEIS1,PAX2,PAX6,SLC1A1,SOX9,TWIST1,USH1C,TSPAN12,ATP8A2,TENM3,CEP290,SDK1,CRB2
3_Member	GO Biological Processes	GO:0090596	sensory organ morphogenesis	-4.88166	-2.69884	24/244	182,362,652,2048,2202,2535,4211,4920,5076,5080,6505,6662,7291,9132,10083,23554,51761,55636,55714,80184,115908,221935,259236,286204	JAG1,AQP5,BMP4,EPHB2,EFEMP1,FZD2,MEIS1,ROR2,PAX2,PAX6,SLC1A1,SOX9,TWIST1,KCNQ4,USH1C,TSPAN12,ATP8A2,CHD7,TENM3,CEP290,CTHRC1,SDK1,TMIE,CRB2
3_Member	GO Biological Processes	GO:0048598	embryonic morphogenesis	-4.75685	-2.61805	42/569	652,2048,2202,2296,2535,2626,2709,2735,3239,3280,3624,3676,4325,4920,5076,6423,6469,6657,6662,6788,7291,7476,8195,8862,9132,10083,10155,51176,51761,55614,55636,60529,80184,80199,81029,83595,115908,157506,259236,286204,341640,100131390	BMP4,EPHB2,EFEMP1,FOXC1,FZD2,GATA4,GJB5,GLI1,HOXD13,HES1,INHBA,ITGA4,MMP16,ROR2,PAX2,SFRP2,SHH,SOX2,SOX9,STK3,TWIST1,WNT7A,MKKS,APLN,KCNQ4,USH1C,TRIM28,LEF1,ATP8A2,KIF16B,CHD7,ALX4,CEP290,FUZ,WNT5B,SOX7,CTHRC1,RDH10,TMIE,CRB2,FREM2,SP9
3_Member	GO Biological Processes	GO:0048562	embryonic organ morphogenesis	-4.42436	-2.36431	25/277	652,2048,2202,2535,2626,2735,3280,4325,4920,5076,6469,6662,7291,8195,9132,10083,51761,55636,60529,80184,80199,115908,157506,259236,286204	BMP4,EPHB2,EFEMP1,FZD2,GATA4,GLI1,HES1,MMP16,ROR2,PAX2,SHH,SOX9,TWIST1,MKKS,KCNQ4,USH1C,ATP8A2,CHD7,ALX4,CEP290,FUZ,CTHRC1,RDH10,TMIE,CRB2
3_Member	GO Biological Processes	GO:0042472	inner ear morphogenesis	-3.94852	-2.05695	12/90	2048,2535,4920,5076,6662,9132,10083,51761,55636,80184,115908,259236	EPHB2,FZD2,ROR2,PAX2,SOX9,KCNQ4,USH1C,ATP8A2,CHD7,CEP290,CTHRC1,TMIE
3_Member	GO Biological Processes	GO:0042471	ear morphogenesis	-3.68777	-1.88396	13/110	2048,2535,4920,5076,6662,7291,9132,10083,51761,55636,80184,115908,259236	EPHB2,FZD2,ROR2,PAX2,SOX9,TWIST1,KCNQ4,USH1C,ATP8A2,CHD7,CEP290,CTHRC1,TMIE
3_Member	GO Biological Processes	GO:0060041	retina development in camera-type eye	-2.72048	-1.19686	13/139	1545,5076,6505,6662,8322,10083,22803,23554,51761,55636,221935,284217,286204	CYP1B1,PAX2,SLC1A1,SOX9,FZD4,USH1C,XRN2,TSPAN12,ATP8A2,CHD7,SDK1,LAMA1,CRB2
3_Member	GO Biological Processes	GO:0060042	retina morphogenesis in camera-type eye	-2.5496	-1.07151	7/52	6505,6662,10083,23554,51761,221935,286204	SLC1A1,SOX9,USH1C,TSPAN12,ATP8A2,SDK1,CRB2
3_Member	GO Biological Processes	GO:0003407	neural retina development	-2.04715	-0.758278	7/64	6505,6662,10083,23554,51761,221935,286204	SLC1A1,SOX9,USH1C,TSPAN12,ATP8A2,SDK1,CRB2
4_Summary	GO Biological Processes	GO:0040008	regulation of growth	-9.28831	-5.70756	58/648	322,323,348,652,734,1457,2203,2296,2539,2735,2810,3479,3485,3574,3624,3776,4211,4504,4682,4880,4897,5167,5270,5518,5999,6423,6446,6586,6788,7486,7852,8195,8455,8651,9353,9723,9962,10235,10512,22999,23136,23236,26281,29967,51393,51760,51761,55004,55384,55636,57154,60676,83787,84258,85004,85453,136319,147138,320,2069,2246,2626,3239,3676,4683,5324,5782,6456,6469,6657,6662,6781,7476,8470,9201,10155,5…	APBB1,APBB2,APOE,BMP4,OSGIN2,CSNK2A1,FBP1,FOXC1,G6PD,GLI1,SFN,IGF1,IGFBP2,IL7,INHBA,KCNK2,MEIS1,MT3,NUBP1,NPPC,NRCAM,ENPP1,SERPINE2,PPP2R1A,RGS4,SFRP2,SGK1,SLIT3,STK3,WRN,CXCR4,MKKS,ATRN,SOCS1,SLIT2,SEMA3E,SLC23A2,RASGRP2,SEMA3C,RIMS1,EPB41L3,PLCB1,FGF20,LRP12,TRPV2,SYT17,ATP8A2,LAMTOR1,MEG3,CHD7,SMURF1,PAPPA2,ARMC10,SYT3,RERG,TSPYL5,MTPN,TMC8,APBA1,EREG,FGF1,GATA4,HOXD13,ITGA4,NBN,PLAG1,PTPN12,S…
4_Member	GO Biological Processes	GO:0040008	regulation of growth	-9.28831	-5.70756	58/648	322,323,348,652,734,1457,2203,2296,2539,2735,2810,3479,3485,3574,3624,3776,4211,4504,4682,4880,4897,5167,5270,5518,5999,6423,6446,6586,6788,7486,7852,8195,8455,8651,9353,9723,9962,10235,10512,22999,23136,23236,26281,29967,51393,51760,51761,55004,55384,55636,57154,60676,83787,84258,85004,85453,136319,147138	APBB1,APBB2,APOE,BMP4,OSGIN2,CSNK2A1,FBP1,FOXC1,G6PD,GLI1,SFN,IGF1,IGFBP2,IL7,INHBA,KCNK2,MEIS1,MT3,NUBP1,NPPC,NRCAM,ENPP1,SERPINE2,PPP2R1A,RGS4,SFRP2,SGK1,SLIT3,STK3,WRN,CXCR4,MKKS,ATRN,SOCS1,SLIT2,SEMA3E,SLC23A2,RASGRP2,SEMA3C,RIMS1,EPB41L3,PLCB1,FGF20,LRP12,TRPV2,SYT17,ATP8A2,LAMTOR1,MEG3,CHD7,SMURF1,PAPPA2,ARMC10,SYT3,RERG,TSPYL5,MTPN,TMC8
4_Member	GO Biological Processes	GO:0048589	developmental growth	-9.08191	-5.62609	55/605	320,348,652,2069,2246,2296,2539,2626,2735,3239,3479,3574,3676,3776,4211,4504,4683,4880,4897,5324,5782,5999,6423,6456,6469,6586,6657,6662,6781,6788,7476,7852,8195,8455,8470,9201,9353,9723,9962,10155,10512,22999,23236,26281,51393,51760,51761,55636,56924,57154,84159,84258,91461,136319,157506	APBA1,APOE,BMP4,EREG,FGF1,FOXC1,G6PD,GATA4,GLI1,HOXD13,IGF1,IL7,ITGA4,KCNK2,MEIS1,MT3,NBN,NPPC,NRCAM,PLAG1,PTPN12,RGS4,SFRP2,SH3GL2,SHH,SLIT3,SOX2,SOX9,STC1,STK3,WNT7A,CXCR4,MKKS,ATRN,SORBS2,DCLK1,SLIT2,SEMA3E,SLC23A2,TRIM28,SEMA3C,RIMS1,PLCB1,FGF20,TRPV2,SYT17,ATP8A2,CHD7,PAK6,SMURF1,ARID5B,SYT3,PKDCC,MTPN,RDH10
4_Member	GO Biological Processes	GO:0016049	cell growth	-8.13732	-5.03368	45/473	322,323,348,734,1457,2203,2539,2626,2810,3479,3624,3676,4504,4682,4897,5167,5270,5518,5999,6423,6446,6456,6586,6662,7852,8470,9201,9353,9723,9962,10235,10512,22999,23136,51393,51760,55004,55384,56924,57154,60676,84258,85004,136319,147138	APBB1,APBB2,APOE,OSGIN2,CSNK2A1,FBP1,G6PD,GATA4,SFN,IGF1,INHBA,ITGA4,MT3,NUBP1,NRCAM,ENPP1,SERPINE2,PPP2R1A,RGS4,SFRP2,SGK1,SH3GL2,SLIT3,SOX9,CXCR4,SORBS2,DCLK1,SLIT2,SEMA3E,SLC23A2,RASGRP2,SEMA3C,RIMS1,EPB41L3,TRPV2,SYT17,LAMTOR1,MEG3,PAK6,SMURF1,PAPPA2,SYT3,RERG,MTPN,TMC8
4_Member	GO Biological Processes	GO:0001558	regulation of cell growth	-6.70788	-4.08933	38/409	322,323,348,734,1457,2203,2539,2810,3479,3624,4504,4682,4897,5167,5270,5518,5999,6423,6446,6586,7852,9353,9723,9962,10235,10512,22999,23136,51393,51760,55004,55384,57154,60676,84258,85004,136319,147138	APBB1,APBB2,APOE,OSGIN2,CSNK2A1,FBP1,G6PD,SFN,IGF1,INHBA,MT3,NUBP1,NRCAM,ENPP1,SERPINE2,PPP2R1A,RGS4,SFRP2,SGK1,SLIT3,CXCR4,SLIT2,SEMA3E,SLC23A2,RASGRP2,SEMA3C,RIMS1,EPB41L3,TRPV2,SYT17,LAMTOR1,MEG3,SMURF1,PAPPA2,SYT3,RERG,MTPN,TMC8
4_Member	GO Biological Processes	GO:0060560	developmental growth involved in morphogenesis	-6.55788	-3.9843	26/225	348,652,2246,3239,3676,4504,4897,6423,6456,6469,6586,6662,7852,9201,9353,9723,9962,10155,10512,22999,51393,51760,56924,57154,84258,157506	APOE,BMP4,FGF1,HOXD13,ITGA4,MT3,NRCAM,SFRP2,SH3GL2,SHH,SLIT3,SOX9,CXCR4,DCLK1,SLIT2,SEMA3E,SLC23A2,TRIM28,SEMA3C,RIMS1,TRPV2,SYT17,PAK6,SMURF1,SYT3,RDH10
4_Member	GO Biological Processes	GO:0048588	developmental cell growth	-5.58621	-3.24849	24/222	348,2539,2626,3479,3676,4504,4897,5999,6456,6586,6662,7852,8470,9201,9353,9723,9962,10512,22999,51393,51760,56924,57154,84258	APOE,G6PD,GATA4,IGF1,ITGA4,MT3,NRCAM,RGS4,SH3GL2,SLIT3,SOX9,CXCR4,SORBS2,DCLK1,SLIT2,SEMA3E,SLC23A2,SEMA3C,RIMS1,TRPV2,SYT17,PAK6,SMURF1,SYT3
4_Member	GO Biological Processes	GO:0048638	regulation of developmental growth	-5.45698	-3.1355	30/322	348,652,2296,2539,2735,3479,3574,3776,4211,4504,4880,4897,5999,6423,6788,7852,8195,8455,9723,9962,10512,22999,23236,26281,51393,51760,51761,55636,57154,84258	APOE,BMP4,FOXC1,G6PD,GLI1,IGF1,IL7,KCNK2,MEIS1,MT3,NPPC,NRCAM,RGS4,SFRP2,STK3,CXCR4,MKKS,ATRN,SEMA3E,SLC23A2,SEMA3C,RIMS1,PLCB1,FGF20,TRPV2,SYT17,ATP8A2,CHD7,SMURF1,SYT3
4_Member	GO Biological Processes	GO:1990138	neuron projection extension	-4.43607	-2.37163	18/164	348,3676,4504,4897,6456,6586,7852,9201,9353,9723,9962,10512,22999,51393,51760,56924,57154,84258	APOE,ITGA4,MT3,NRCAM,SH3GL2,SLIT3,CXCR4,DCLK1,SLIT2,SEMA3E,SLC23A2,SEMA3C,RIMS1,TRPV2,SYT17,PAK6,SMURF1,SYT3
4_Member	GO Biological Processes	GO:0045926	negative regulation of growth	-3.93649	-2.05449	22/245	322,323,652,734,2203,2539,3624,3776,4211,4504,5167,5270,5518,5999,6423,6586,6788,9353,9723,10512,55384,85004	APBB1,APBB2,BMP4,OSGIN2,FBP1,G6PD,INHBA,KCNK2,MEIS1,MT3,ENPP1,SERPINE2,PPP2R1A,RGS4,SFRP2,SLIT3,STK3,SLIT2,SEMA3E,SEMA3C,MEG3,RERG
4_Member	GO Biological Processes	GO:0030308	negative regulation of cell growth	-3.75793	-1.92285	18/185	322,323,734,2203,2539,3624,4504,5167,5270,5518,5999,6423,6586,9353,9723,10512,55384,85004	APBB1,APBB2,OSGIN2,FBP1,G6PD,INHBA,MT3,ENPP1,SERPINE2,PPP2R1A,RGS4,SFRP2,SLIT3,SLIT2,SEMA3E,SEMA3C,MEG3,RERG
5_Summary	GO Biological Processes	GO:0043269	regulation of ion transport	-8.95776	-5.5531	60/696	40,348,760,781,785,1141,1272,1950,2048,2149,2280,2539,2669,2893,2904,3748,3760,3764,3773,3781,3786,5170,5243,5270,5621,5999,6326,6328,6334,6335,6347,6376,6781,7291,7852,8564,8787,8911,8912,8913,9132,10008,10142,26281,30820,30845,51393,51760,51761,53826,55636,57586,84258,90019,116444,154043,170850,255738,338440,440829,673,718,3479,5167,55022,57761,114882,41,834,1525,1824,2558,3775,3776,3777,4355,6…	ASIC2,APOE,CA2,CACNA2D1,CACNB4,CHRNB2,CNTN1,EGF,EPHB2,F2R,FKBP1A,G6PD,GEM,GRIA4,GRIN2B,KCNC3,KCNJ3,KCNJ8,KCNJ16,KCNN2,KCNQ3,PDPK1,ABCB1,SERPINE2,PRNP,RGS4,SCN2A,SCN3A,SCN8A,SCN9A,CCL2,CX3CL1,STC1,TWIST1,CXCR4,KMO,RGS9,CACNA1I,CACNA1H,CACNA1G,KCNQ4,KCNE3,AKAP9,FGF20,KCNIP1,EHD3,TRPV2,SYT17,ATP8A2,FXYD6,CHD7,SYT13,SYT3,SYT8,GRIN3B,CNKSR3,KCNG3,PCSK9,ANO9,SHISA8,BRAF,C3,IGF1,ENPP1,PID1,TRIB3,OSBPL8,…
5_Member	GO Biological Processes	GO:0043269	regulation of ion transport	-8.95776	-5.5531	60/696	40,348,760,781,785,1141,1272,1950,2048,2149,2280,2539,2669,2893,2904,3748,3760,3764,3773,3781,3786,5170,5243,5270,5621,5999,6326,6328,6334,6335,6347,6376,6781,7291,7852,8564,8787,8911,8912,8913,9132,10008,10142,26281,30820,30845,51393,51760,51761,53826,55636,57586,84258,90019,116444,154043,170850,255738,338440,440829	ASIC2,APOE,CA2,CACNA2D1,CACNB4,CHRNB2,CNTN1,EGF,EPHB2,F2R,FKBP1A,G6PD,GEM,GRIA4,GRIN2B,KCNC3,KCNJ3,KCNJ8,KCNJ16,KCNN2,KCNQ3,PDPK1,ABCB1,SERPINE2,PRNP,RGS4,SCN2A,SCN3A,SCN8A,SCN9A,CCL2,CX3CL1,STC1,TWIST1,CXCR4,KMO,RGS9,CACNA1I,CACNA1H,CACNA1G,KCNQ4,KCNE3,AKAP9,FGF20,KCNIP1,EHD3,TRPV2,SYT17,ATP8A2,FXYD6,CHD7,SYT13,SYT3,SYT8,GRIN3B,CNKSR3,KCNG3,PCSK9,ANO9,SHISA8
5_Member	GO Biological Processes	GO:0034762	regulation of transmembrane transport	-7.92907	-4.89239	50/565	40,673,718,760,781,785,2048,2149,2280,2539,2669,2893,2904,3479,3748,3760,3764,3773,3781,3786,5167,5170,5243,5621,5999,6326,6328,6334,6335,6347,6376,7291,8787,8911,8912,8913,9132,10008,10142,30820,30845,53826,55022,55636,57761,114882,170850,255738,338440,440829	ASIC2,BRAF,C3,CA2,CACNA2D1,CACNB4,EPHB2,F2R,FKBP1A,G6PD,GEM,GRIA4,GRIN2B,IGF1,KCNC3,KCNJ3,KCNJ8,KCNJ16,KCNN2,KCNQ3,ENPP1,PDPK1,ABCB1,PRNP,RGS4,SCN2A,SCN3A,SCN8A,SCN9A,CCL2,CX3CL1,TWIST1,RGS9,CACNA1I,CACNA1H,CACNA1G,KCNQ4,KCNE3,AKAP9,KCNIP1,EHD3,FXYD6,PID1,CHD7,TRIB3,OSBPL8,KCNG3,PCSK9,ANO9,SHISA8
5_Member	GO Biological Processes	GO:0034765	regulation of ion transmembrane transport	-6.65246	-4.05698	42/479	40,781,785,2048,2149,2280,2539,2669,2893,2904,3748,3760,3764,3773,3781,3786,5170,5243,5621,5999,6326,6328,6334,6335,6347,6376,7291,8787,8911,8912,8913,9132,10008,10142,30820,30845,53826,55636,170850,255738,338440,440829	ASIC2,CACNA2D1,CACNB4,EPHB2,F2R,FKBP1A,G6PD,GEM,GRIA4,GRIN2B,KCNC3,KCNJ3,KCNJ8,KCNJ16,KCNN2,KCNQ3,PDPK1,ABCB1,PRNP,RGS4,SCN2A,SCN3A,SCN8A,SCN9A,CCL2,CX3CL1,TWIST1,RGS9,CACNA1I,CACNA1H,CACNA1G,KCNQ4,KCNE3,AKAP9,KCNIP1,EHD3,FXYD6,CHD7,KCNG3,PCSK9,ANO9,SHISA8
5_Member	GO Biological Processes	GO:0042391	regulation of membrane potential	-5.7196	-3.36069	37/431	40,41,781,785,834,1141,1525,1824,2558,2904,3760,3764,3775,3776,3777,3781,3786,4355,5999,6326,6328,6334,6335,6648,7476,8911,8912,8913,10008,10142,22999,30845,55022,64208,80025,120892,219736	ASIC2,ASIC1,CACNA2D1,CACNB4,CASP1,CHRNB2,CXADR,DSC2,GABRA5,GRIN2B,KCNJ3,KCNJ8,KCNK1,KCNK2,KCNK3,KCNN2,KCNQ3,MPP2,RGS4,SCN2A,SCN3A,SCN8A,SCN9A,SOD2,WNT7A,CACNA1I,CACNA1H,CACNA1G,KCNE3,AKAP9,RIMS1,EHD3,PID1,POPDC3,PANK2,LRRK2,STOX1
5_Member	GO Biological Processes	GO:0015672	monovalent inorganic cation transport	-5.36506	-3.07062	42/537	40,41,1272,3748,3760,3764,3773,3775,3776,3777,3780,3781,3786,5270,5999,6326,6328,6334,6335,6446,6533,6539,7226,7291,8911,8912,8913,9132,9962,10008,10142,10786,30820,50617,53826,55117,64849,81031,154043,170850,255738,388662	ASIC2,ASIC1,CNTN1,KCNC3,KCNJ3,KCNJ8,KCNJ16,KCNK1,KCNK2,KCNK3,KCNN1,KCNN2,KCNQ3,SERPINE2,RGS4,SCN2A,SCN3A,SCN8A,SCN9A,SGK1,SLC6A6,SLC6A12,TRPM2,TWIST1,CACNA1I,CACNA1H,CACNA1G,KCNQ4,SLC23A2,KCNE3,AKAP9,SLC17A3,KCNIP1,ATP6V0A4,FXYD6,SLC6A15,SLC13A3,SLC2A10,CNKSR3,KCNG3,PCSK9,SLC6A17
5_Member	GO Biological Processes	GO:0098662	inorganic cation transmembrane transport	-5.17571	-2.93075	53/757	40,41,781,785,2149,2280,2539,2669,2904,3748,3760,3764,3773,3775,3776,3777,3780,3781,3786,5170,5621,5999,6326,6328,6334,6335,6376,6533,6539,7226,7291,8911,8912,8913,9132,10008,10142,10686,10786,23516,30820,30845,50617,51393,53826,55117,55636,81031,116444,170850,255738,286097,388662	ASIC2,ASIC1,CACNA2D1,CACNB4,F2R,FKBP1A,G6PD,GEM,GRIN2B,KCNC3,KCNJ3,KCNJ8,KCNJ16,KCNK1,KCNK2,KCNK3,KCNN1,KCNN2,KCNQ3,PDPK1,PRNP,RGS4,SCN2A,SCN3A,SCN8A,SCN9A,CX3CL1,SLC6A6,SLC6A12,TRPM2,TWIST1,CACNA1I,CACNA1H,CACNA1G,KCNQ4,KCNE3,AKAP9,CLDN16,SLC17A3,SLC39A14,KCNIP1,EHD3,ATP6V0A4,TRPV2,FXYD6,SLC6A15,CHD7,SLC2A10,GRIN3B,KCNG3,PCSK9,MICU3,SLC6A17
5_Member	GO Biological Processes	GO:0010959	regulation of metal ion transport	-3.38342	-1.661	28/379	781,785,1272,1950,2149,2280,2539,2669,3781,5170,5270,5621,5999,6347,6376,6781,7852,8787,10008,10142,30820,30845,51393,53826,55636,116444,154043,255738	CACNA2D1,CACNB4,CNTN1,EGF,F2R,FKBP1A,G6PD,GEM,KCNN2,PDPK1,SERPINE2,PRNP,RGS4,CCL2,CX3CL1,STC1,CXCR4,RGS9,KCNE3,AKAP9,KCNIP1,EHD3,TRPV2,FXYD6,CHD7,GRIN3B,CNKSR3,PCSK9
5_Member	GO Biological Processes	GO:0070838	divalent metal ion transport	-3.35222	-1.63874	32/458	41,781,785,1141,1950,2149,2280,2539,2669,2904,4504,5170,5621,5999,6347,6376,6781,7226,7852,8787,8911,8912,8913,10008,10203,10686,23516,30845,51393,55636,116444,286097	ASIC1,CACNA2D1,CACNB4,CHRNB2,EGF,F2R,FKBP1A,G6PD,GEM,GRIN2B,MT3,PDPK1,PRNP,RGS4,CCL2,CX3CL1,STC1,TRPM2,CXCR4,RGS9,CACNA1I,CACNA1H,CACNA1G,KCNE3,CALCRL,CLDN16,SLC39A14,EHD3,TRPV2,CHD7,GRIN3B,MICU3
5_Member	GO Biological Processes	GO:0072511	divalent inorganic cation transport	-3.28768	-1.59529	32/462	41,781,785,1141,1950,2149,2280,2539,2669,2904,4504,5170,5621,5999,6347,6376,6781,7226,7852,8787,8911,8912,8913,10008,10203,10686,23516,30845,51393,55636,116444,286097	ASIC1,CACNA2D1,CACNB4,CHRNB2,EGF,F2R,FKBP1A,G6PD,GEM,GRIN2B,MT3,PDPK1,PRNP,RGS4,CCL2,CX3CL1,STC1,TRPM2,CXCR4,RGS9,CACNA1I,CACNA1H,CACNA1G,KCNE3,CALCRL,CLDN16,SLC39A14,EHD3,TRPV2,CHD7,GRIN3B,MICU3
5_Member	GO Biological Processes	GO:0051924	regulation of calcium ion transport	-3.26105	-1.57517	20/238	781,785,1950,2149,2280,2539,2669,5170,5621,5999,6347,6376,6781,7852,8787,10008,30845,51393,55636,116444	CACNA2D1,CACNB4,EGF,F2R,FKBP1A,G6PD,GEM,PDPK1,PRNP,RGS4,CCL2,CX3CL1,STC1,CXCR4,RGS9,KCNE3,EHD3,TRPV2,CHD7,GRIN3B
5_Member	GO Biological Processes	GO:0006816	calcium ion transport	-3.19475	-1.52693	29/409	41,781,785,1141,1950,2149,2280,2539,2669,2904,5170,5621,5999,6347,6376,6781,7226,7852,8787,8911,8912,8913,10008,10203,30845,51393,55636,116444,286097	ASIC1,CACNA2D1,CACNB4,CHRNB2,EGF,F2R,FKBP1A,G6PD,GEM,GRIN2B,PDPK1,PRNP,RGS4,CCL2,CX3CL1,STC1,TRPM2,CXCR4,RGS9,CACNA1I,CACNA1H,CACNA1G,KCNE3,CALCRL,EHD3,TRPV2,CHD7,GRIN3B,MICU3
5_Member	GO Biological Processes	GO:1904062	regulation of cation transmembrane transport	-3.05611	-1.42799	25/340	781,785,2048,2149,2280,2539,2669,2893,2904,3781,5170,5621,5999,6347,6376,7291,8787,10008,10142,30820,30845,53826,55636,255738,440829	CACNA2D1,CACNB4,EPHB2,F2R,FKBP1A,G6PD,GEM,GRIA4,GRIN2B,KCNN2,PDPK1,PRNP,RGS4,CCL2,CX3CL1,TWIST1,RGS9,KCNE3,AKAP9,KCNIP1,EHD3,FXYD6,CHD7,PCSK9,SHISA8
5_Member	GO Biological Processes	GO:0034764	positive regulation of transmembrane transport	-2.73019	-1.20188	17/208	673,718,760,781,2048,2149,2539,3479,5170,5243,6347,6376,8787,10008,10142,30845,114882	BRAF,C3,CA2,CACNA2D1,EPHB2,F2R,G6PD,IGF1,PDPK1,ABCB1,CCL2,CX3CL1,RGS9,KCNE3,AKAP9,EHD3,OSBPL8
5_Member	GO Biological Processes	GO:0043270	positive regulation of ion transport	-2.43625	-0.996031	20/279	348,781,1141,1272,2048,2149,2539,5170,5243,6347,6376,6781,8564,8787,10008,10142,30845,51393,51761,154043	APOE,CACNA2D1,CHRNB2,CNTN1,EPHB2,F2R,G6PD,PDPK1,ABCB1,CCL2,CX3CL1,STC1,KMO,RGS9,KCNE3,AKAP9,EHD3,TRPV2,ATP8A2,CNKSR3
5_Member	GO Biological Processes	GO:0070588	calcium ion transmembrane transport	-2.40994	-0.981931	21/300	41,781,785,2149,2280,2539,2669,2904,5170,5621,6376,7226,8911,8912,8913,10008,30845,51393,55636,116444,286097	ASIC1,CACNA2D1,CACNB4,F2R,FKBP1A,G6PD,GEM,GRIN2B,PDPK1,PRNP,CX3CL1,TRPM2,CACNA1I,CACNA1H,CACNA1G,KCNE3,EHD3,TRPV2,CHD7,GRIN3B,MICU3
5_Member	GO Biological Processes	GO:0032409	regulation of transporter activity	-2.36746	-0.949071	20/283	781,785,2048,2280,2669,2893,2904,5243,5621,6347,6446,7291,8787,10008,10142,30845,53826,255738,338440,440829	CACNA2D1,CACNB4,EPHB2,FKBP1A,GEM,GRIA4,GRIN2B,ABCB1,PRNP,CCL2,SGK1,TWIST1,RGS9,KCNE3,AKAP9,EHD3,FXYD6,PCSK9,ANO9,SHISA8
5_Member	GO Biological Processes	GO:0022898	regulation of transmembrane transporter activity	-2.29137	-0.904367	19/268	781,785,2048,2280,2669,2893,2904,5243,5621,6347,7291,8787,10008,10142,30845,53826,255738,338440,440829	CACNA2D1,CACNB4,EPHB2,FKBP1A,GEM,GRIA4,GRIN2B,ABCB1,PRNP,CCL2,TWIST1,RGS9,KCNE3,AKAP9,EHD3,FXYD6,PCSK9,ANO9,SHISA8
5_Member	GO Biological Processes	GO:1903169	regulation of calcium ion transmembrane transport	-2.15188	-0.819913	12/144	781,785,2149,2280,2539,2669,5170,5621,6376,10008,30845,55636	CACNA2D1,CACNB4,F2R,FKBP1A,G6PD,GEM,PDPK1,PRNP,CX3CL1,KCNE3,EHD3,CHD7
5_Member	GO Biological Processes	GO:0032412	regulation of ion transmembrane transporter activity	-2.14699	-0.815436	18/257	781,785,2048,2280,2669,2893,2904,5243,5621,6347,8787,10008,10142,30845,53826,255738,338440,440829	CACNA2D1,CACNB4,EPHB2,FKBP1A,GEM,GRIA4,GRIN2B,ABCB1,PRNP,CCL2,RGS9,KCNE3,AKAP9,EHD3,FXYD6,PCSK9,ANO9,SHISA8
6_Summary	GO Biological Processes	GO:0008015	blood circulation	-8.66697	-5.30807	49/520	40,348,554,624,781,785,1525,1824,2149,2150,2296,2626,2982,3274,3760,3764,3775,3777,3781,4311,4852,4880,4882,5125,5800,5999,6271,6446,6505,6648,6781,7525,7852,8195,8862,8912,8913,9353,9732,10008,10142,10874,27131,30820,30845,53826,55636,59342,157378,2308,2539,3082,3479,3624,7138,7476,10203,22999,27242,58494,85446,114897,120892,136319,6326,6328,6334,6335,8911,83700,384,800,1141,8082,8291,8470,51761…	ASIC2,APOE,AVPR2,BDKRB2,CACNA2D1,CACNB4,CXADR,DSC2,F2R,F2RL1,FOXC1,GATA4,GUCY1A1,HRH2,KCNJ3,KCNJ8,KCNK1,KCNK3,KCNN2,MME,NPY,NPPC,NPR2,PCSK5,PTPRO,RGS4,S100A1,SGK1,SLC1A1,SOD2,STC1,YES1,CXCR4,MKKS,APLN,CACNA1H,CACNA1G,SLIT2,DOCK4,KCNE3,AKAP9,NMU,SNX5,KCNIP1,EHD3,FXYD6,CHD7,SCPEP1,TMEM65,FOXO1,G6PD,HGF,IGF1,INHBA,TNNT1,WNT7A,CALCRL,RIMS1,TNFRSF21,JAM2,ZFHX2,C1QTNF1,LRRK2,MTPN,SCN2A,SCN3A,SCN8A,SCN9…
6_Member	GO Biological Processes	GO:0008015	blood circulation	-8.66697	-5.30807	49/520	40,348,554,624,781,785,1525,1824,2149,2150,2296,2626,2982,3274,3760,3764,3775,3777,3781,4311,4852,4880,4882,5125,5800,5999,6271,6446,6505,6648,6781,7525,7852,8195,8862,8912,8913,9353,9732,10008,10142,10874,27131,30820,30845,53826,55636,59342,157378	ASIC2,APOE,AVPR2,BDKRB2,CACNA2D1,CACNB4,CXADR,DSC2,F2R,F2RL1,FOXC1,GATA4,GUCY1A1,HRH2,KCNJ3,KCNJ8,KCNK1,KCNK3,KCNN2,MME,NPY,NPPC,NPR2,PCSK5,PTPRO,RGS4,S100A1,SGK1,SLC1A1,SOD2,STC1,YES1,CXCR4,MKKS,APLN,CACNA1H,CACNA1G,SLIT2,DOCK4,KCNE3,AKAP9,NMU,SNX5,KCNIP1,EHD3,FXYD6,CHD7,SCPEP1,TMEM65
6_Member	GO Biological Processes	GO:0003013	circulatory system process	-8.39491	-5.18213	49/530	40,348,554,624,781,785,1525,1824,2149,2150,2296,2626,2982,3274,3760,3764,3775,3777,3781,4311,4852,4880,4882,5125,5800,5999,6271,6446,6505,6648,6781,7525,7852,8195,8862,8912,8913,9353,9732,10008,10142,10874,27131,30820,30845,53826,55636,59342,157378	ASIC2,APOE,AVPR2,BDKRB2,CACNA2D1,CACNB4,CXADR,DSC2,F2R,F2RL1,FOXC1,GATA4,GUCY1A1,HRH2,KCNJ3,KCNJ8,KCNK1,KCNK3,KCNN2,MME,NPY,NPPC,NPR2,PCSK5,PTPRO,RGS4,S100A1,SGK1,SLC1A1,SOD2,STC1,YES1,CXCR4,MKKS,APLN,CACNA1H,CACNA1G,SLIT2,DOCK4,KCNE3,AKAP9,NMU,SNX5,KCNIP1,EHD3,FXYD6,CHD7,SCPEP1,TMEM65
6_Member	GO Biological Processes	GO:0044057	regulation of system process	-7.57526	-4.73405	51/597	40,554,624,781,785,1525,1824,2149,2150,2308,2539,2626,2982,3082,3274,3479,3624,3760,3775,3777,3781,4880,4882,5800,5999,6271,6446,6505,6781,7138,7476,8862,8912,8913,9732,10008,10142,10203,10874,22999,27131,27242,30820,30845,53826,58494,85446,114897,120892,136319,157378	ASIC2,AVPR2,BDKRB2,CACNA2D1,CACNB4,CXADR,DSC2,F2R,F2RL1,FOXO1,G6PD,GATA4,GUCY1A1,HGF,HRH2,IGF1,INHBA,KCNJ3,KCNK1,KCNK3,KCNN2,NPPC,NPR2,PTPRO,RGS4,S100A1,SGK1,SLC1A1,STC1,TNNT1,WNT7A,APLN,CACNA1H,CACNA1G,DOCK4,KCNE3,AKAP9,CALCRL,NMU,RIMS1,SNX5,TNFRSF21,KCNIP1,EHD3,FXYD6,JAM2,ZFHX2,C1QTNF1,LRRK2,MTPN,TMEM65
6_Member	GO Biological Processes	GO:1903522	regulation of blood circulation	-7.33247	-4.59681	32/293	40,554,624,781,785,1525,1824,2149,2150,2626,3274,3760,3775,3777,3781,4880,4882,5999,6271,6505,6781,8862,8912,8913,9732,10008,10142,10874,30820,30845,53826,157378	ASIC2,AVPR2,BDKRB2,CACNA2D1,CACNB4,CXADR,DSC2,F2R,F2RL1,GATA4,HRH2,KCNJ3,KCNK1,KCNK3,KCNN2,NPPC,NPR2,RGS4,S100A1,SLC1A1,STC1,APLN,CACNA1H,CACNA1G,DOCK4,KCNE3,AKAP9,NMU,KCNIP1,EHD3,FXYD6,TMEM65
6_Member	GO Biological Processes	GO:0035637	multicellular organismal signaling	-6.24654	-3.76844	24/204	781,785,1525,1824,3760,3775,3777,3781,4880,4882,6326,6328,6334,6335,8911,8912,8913,10008,10142,30820,30845,53826,83700,157378	CACNA2D1,CACNB4,CXADR,DSC2,KCNJ3,KCNK1,KCNK3,KCNN2,NPPC,NPR2,SCN2A,SCN3A,SCN8A,SCN9A,CACNA1I,CACNA1H,CACNA1G,KCNE3,AKAP9,KCNIP1,EHD3,FXYD6,JAM3,TMEM65
6_Member	GO Biological Processes	GO:0060047	heart contraction	-5.33748	-3.05412	27/277	781,785,1525,1824,2626,3760,3764,3775,3777,3781,4880,4882,5999,6271,6505,6781,7852,8862,8912,8913,10008,10142,10874,30820,30845,53826,157378	CACNA2D1,CACNB4,CXADR,DSC2,GATA4,KCNJ3,KCNJ8,KCNK1,KCNK3,KCNN2,NPPC,NPR2,RGS4,S100A1,SLC1A1,STC1,CXCR4,APLN,CACNA1H,CACNA1G,KCNE3,AKAP9,NMU,KCNIP1,EHD3,FXYD6,TMEM65
6_Member	GO Biological Processes	GO:0008016	regulation of heart contraction	-5.30753	-3.03141	25/246	781,785,1525,1824,2626,3760,3775,3777,3781,4880,4882,5999,6271,6505,6781,8862,8912,8913,10008,10142,10874,30820,30845,53826,157378	CACNA2D1,CACNB4,CXADR,DSC2,GATA4,KCNJ3,KCNK1,KCNK3,KCNN2,NPPC,NPR2,RGS4,S100A1,SLC1A1,STC1,APLN,CACNA1H,CACNA1G,KCNE3,AKAP9,NMU,KCNIP1,EHD3,FXYD6,TMEM65
6_Member	GO Biological Processes	GO:0003015	heart process	-5.05278	-2.83483	27/287	781,785,1525,1824,2626,3760,3764,3775,3777,3781,4880,4882,5999,6271,6505,6781,7852,8862,8912,8913,10008,10142,10874,30820,30845,53826,157378	CACNA2D1,CACNB4,CXADR,DSC2,GATA4,KCNJ3,KCNJ8,KCNK1,KCNK3,KCNN2,NPPC,NPR2,RGS4,S100A1,SLC1A1,STC1,CXCR4,APLN,CACNA1H,CACNA1G,KCNE3,AKAP9,NMU,KCNIP1,EHD3,FXYD6,TMEM65
6_Member	GO Biological Processes	GO:0061337	cardiac conduction	-4.40136	-2.35767	17/150	781,785,1525,1824,3760,3775,3777,3781,4880,4882,8913,10008,10142,30820,30845,53826,157378	CACNA2D1,CACNB4,CXADR,DSC2,KCNJ3,KCNK1,KCNK3,KCNN2,NPPC,NPR2,CACNA1G,KCNE3,AKAP9,KCNIP1,EHD3,FXYD6,TMEM65
6_Member	GO Biological Processes	GO:0003012	muscle system process	-3.55267	-1.78352	32/446	384,624,781,800,1141,1824,2149,2308,2539,2626,2982,3479,3760,3764,3781,5999,6781,7138,7852,8082,8195,8291,8470,8912,8913,9732,10008,10203,10874,30845,51761,136319	ARG2,BDKRB2,CACNA2D1,CALD1,CHRNB2,DSC2,F2R,FOXO1,G6PD,GATA4,GUCY1A1,IGF1,KCNJ3,KCNJ8,KCNN2,RGS4,STC1,TNNT1,CXCR4,SSPN,MKKS,DYSF,SORBS2,CACNA1H,CACNA1G,DOCK4,KCNE3,CALCRL,NMU,EHD3,ATP8A2,MTPN
6_Member	GO Biological Processes	GO:0006936	muscle contraction	-3.23867	-1.56191	26/349	384,624,781,800,1141,1824,2149,2626,2982,3760,3764,3781,6781,7138,7852,8082,8195,8291,8912,8913,9732,10008,10203,10874,30845,51761	ARG2,BDKRB2,CACNA2D1,CALD1,CHRNB2,DSC2,F2R,GATA4,GUCY1A1,KCNJ3,KCNJ8,KCNN2,STC1,TNNT1,CXCR4,SSPN,MKKS,DYSF,CACNA1H,CACNA1G,DOCK4,KCNE3,CALCRL,NMU,EHD3,ATP8A2
6_Member	GO Biological Processes	GO:0086003	cardiac muscle cell contraction	-3.12453	-1.47827	9/67	781,1824,2626,3760,3764,3781,6781,8913,10008	CACNA2D1,DSC2,GATA4,KCNJ3,KCNJ8,KCNN2,STC1,CACNA1G,KCNE3
6_Member	GO Biological Processes	GO:0086001	cardiac muscle cell action potential	-2.72926	-1.20158	9/76	781,1525,1824,3760,3764,3781,8913,10008,10142	CACNA2D1,CXADR,DSC2,KCNJ3,KCNJ8,KCNN2,CACNA1G,KCNE3,AKAP9
6_Member	GO Biological Processes	GO:0099622	cardiac muscle cell membrane repolarization	-2.6087	-1.1143	6/38	781,3760,3764,3781,10008,10142	CACNA2D1,KCNJ3,KCNJ8,KCNN2,KCNE3,AKAP9
6_Member	GO Biological Processes	GO:0099625	ventricular cardiac muscle cell membrane repolarization	-2.56162	-1.07778	5/27	781,3760,3764,10008,10142	CACNA2D1,KCNJ3,KCNJ8,KCNE3,AKAP9
6_Member	GO Biological Processes	GO:0086091	regulation of heart rate by cardiac conduction	-2.54966	-1.07151	6/39	781,1824,3760,8913,10008,10142	CACNA2D1,DSC2,KCNJ3,CACNA1G,KCNE3,AKAP9
6_Member	GO Biological Processes	GO:0086002	cardiac muscle cell action potential involved in contraction	-2.45528	-1.00809	7/54	781,1824,3760,3764,3781,8913,10008	CACNA2D1,DSC2,KCNJ3,KCNJ8,KCNN2,CACNA1G,KCNE3
6_Member	GO Biological Processes	GO:0086011	membrane repolarization during action potential	-2.42035	-0.990352	5/29	781,3760,3764,3781,10008	CACNA2D1,KCNJ3,KCNJ8,KCNN2,KCNE3
6_Member	GO Biological Processes	GO:0006941	striated muscle contraction	-2.30858	-0.917191	14/173	384,781,1824,2626,3760,3764,3781,6781,7138,7852,8913,10008,30845,51761	ARG2,CACNA2D1,DSC2,GATA4,KCNJ3,KCNJ8,KCNN2,STC1,TNNT1,CXCR4,CACNA1G,KCNE3,EHD3,ATP8A2
6_Member	GO Biological Processes	GO:0086009	membrane repolarization	-2.18594	-0.838467	6/46	781,3760,3764,3781,10008,10142	CACNA2D1,KCNJ3,KCNJ8,KCNN2,KCNE3,AKAP9
6_Member	GO Biological Processes	GO:0086019	cell-cell signaling involved in cardiac conduction	-2.17216	-0.833616	5/33	781,1525,3760,3781,8913	CACNA2D1,CXADR,KCNJ3,KCNN2,CACNA1G
6_Member	GO Biological Processes	GO:0030048	actin filament-based movement	-2.1287	-0.804419	12/145	781,1824,2626,3760,3764,3781,6781,7138,8913,8976,10008,644150	CACNA2D1,DSC2,GATA4,KCNJ3,KCNJ8,KCNN2,STC1,TNNT1,CACNA1G,WASL,KCNE3,WIPF3
6_Member	GO Biological Processes	GO:0002027	regulation of heart rate	-2.02308	-0.740813	9/97	781,1824,3760,5999,6505,8913,10008,10142,10874	CACNA2D1,DSC2,KCNJ3,RGS4,SLC1A1,CACNA1G,KCNE3,AKAP9,NMU
6_Member	GO Biological Processes	GO:0060048	cardiac muscle contraction	-2.01563	-0.734451	11/132	781,1824,2626,3760,3764,3781,6781,7852,8913,10008,30845	CACNA2D1,DSC2,GATA4,KCNJ3,KCNJ8,KCNN2,STC1,CXCR4,CACNA1G,KCNE3,EHD3
6_Member	GO Biological Processes	GO:0070252	actin-mediated cell contraction	-2.00003	-0.72427	10/115	781,1824,2626,3760,3764,3781,6781,7138,8913,10008	CACNA2D1,DSC2,GATA4,KCNJ3,KCNJ8,KCNN2,STC1,TNNT1,CACNA1G,KCNE3
7_Summary	GO Biological Processes	GO:0001655	urogenital system development	-8.47296	-5.21664	36/321	182,384,650,652,760,2043,2048,2246,2296,2302,2735,3169,3239,3248,3280,3764,4311,5076,5125,5314,5324,5455,5800,6469,6662,8549,9353,26508,55366,79633,80184,84159,120892,157506,255738,341640,1950,2239,2280,2535,2626,3082,3624,4776,4920,6423,6781,6788,7291,7476,7852,8195,8322,9491,9723,10155,10512,27063,51176,55612,55636,57154,80199,81029,81792,115908,284217,286204,1305,7128,8313	JAG1,ARG2,BMP2,BMP4,CA2,EPHA4,EPHB2,FGF1,FOXC1,FOXJ1,GLI1,FOXA1,HOXD13,HPGD,HES1,KCNJ8,MME,PAX2,PCSK5,PKHD1,PLAG1,POU3F3,PTPRO,SHH,SOX9,LGR5,SLIT2,HEYL,LGR4,FAT4,CEP290,ARID5B,LRRK2,RDH10,PCSK9,FREM2,EGF,GPC4,FKBP1A,FZD2,GATA4,HGF,INHBA,NFATC4,ROR2,SFRP2,STC1,STK3,TWIST1,WNT7A,CXCR4,MKKS,FZD4,PSMF1,SEMA3E,TRIM28,SEMA3C,ANKRD1,LEF1,FERMT1,CHD7,SMURF1,FUZ,WNT5B,ADAMTS12,CTHRC1,LAMA1,CRB2,COL13A1,TN…
7_Member	GO Biological Processes	GO:0001655	urogenital system development	-8.47296	-5.21664	36/321	182,384,650,652,760,2043,2048,2246,2296,2302,2735,3169,3239,3248,3280,3764,4311,5076,5125,5314,5324,5455,5800,6469,6662,8549,9353,26508,55366,79633,80184,84159,120892,157506,255738,341640	JAG1,ARG2,BMP2,BMP4,CA2,EPHA4,EPHB2,FGF1,FOXC1,FOXJ1,GLI1,FOXA1,HOXD13,HPGD,HES1,KCNJ8,MME,PAX2,PCSK5,PKHD1,PLAG1,POU3F3,PTPRO,SHH,SOX9,LGR5,SLIT2,HEYL,LGR4,FAT4,CEP290,ARID5B,LRRK2,RDH10,PCSK9,FREM2
7_Member	GO Biological Processes	GO:0048729	tissue morphogenesis	-7.44607	-4.65537	53/638	182,650,652,1950,2043,2239,2246,2280,2296,2535,2626,3082,3169,3239,3280,3624,4776,4920,5076,5314,6423,6469,6662,6781,6788,7291,7476,7852,8195,8322,8549,9353,9491,9723,10155,10512,26508,27063,51176,55366,55612,55636,57154,79633,80184,80199,81029,81792,115908,157506,284217,286204,341640	JAG1,BMP2,BMP4,EGF,EPHA4,GPC4,FGF1,FKBP1A,FOXC1,FZD2,GATA4,HGF,FOXA1,HOXD13,HES1,INHBA,NFATC4,ROR2,PAX2,PKHD1,SFRP2,SHH,SOX9,STC1,STK3,TWIST1,WNT7A,CXCR4,MKKS,FZD4,LGR5,SLIT2,PSMF1,SEMA3E,TRIM28,SEMA3C,HEYL,ANKRD1,LEF1,LGR4,FERMT1,CHD7,SMURF1,FAT4,CEP290,FUZ,WNT5B,ADAMTS12,CTHRC1,RDH10,LAMA1,CRB2,FREM2
7_Member	GO Biological Processes	GO:0072001	renal system development	-6.94664	-4.2867	31/289	182,384,650,652,760,2043,2246,2296,2302,3248,3280,3764,4311,5076,5125,5314,5455,5800,6469,6662,8549,9353,26508,55366,79633,80184,84159,120892,157506,255738,341640	JAG1,ARG2,BMP2,BMP4,CA2,EPHA4,FGF1,FOXC1,FOXJ1,HPGD,HES1,KCNJ8,MME,PAX2,PCSK5,PKHD1,POU3F3,PTPRO,SHH,SOX9,LGR5,SLIT2,HEYL,LGR4,FAT4,CEP290,ARID5B,LRRK2,RDH10,PCSK9,FREM2
7_Member	GO Biological Processes	GO:0001822	kidney development	-6.69918	-4.08847	30/281	182,384,650,652,760,2043,2246,2296,2302,3248,3280,3764,4311,5076,5125,5314,5455,5800,6469,6662,9353,26508,55366,79633,80184,84159,120892,157506,255738,341640	JAG1,ARG2,BMP2,BMP4,CA2,EPHA4,FGF1,FOXC1,FOXJ1,HPGD,HES1,KCNJ8,MME,PAX2,PCSK5,PKHD1,POU3F3,PTPRO,SHH,SOX9,SLIT2,HEYL,LGR4,FAT4,CEP290,ARID5B,LRRK2,RDH10,PCSK9,FREM2
7_Member	GO Biological Processes	GO:0002009	morphogenesis of an epithelium	-6.54409	-3.98338	45/536	182,650,652,1950,2043,2239,2246,2535,2626,3082,3169,3239,3280,4776,4920,5076,5314,6423,6469,6662,6788,7291,7476,7852,8195,8322,8549,9353,9491,9723,10155,10512,51176,55366,55612,57154,79633,80184,80199,81029,81792,115908,157506,284217,341640	JAG1,BMP2,BMP4,EGF,EPHA4,GPC4,FGF1,FZD2,GATA4,HGF,FOXA1,HOXD13,HES1,NFATC4,ROR2,PAX2,PKHD1,SFRP2,SHH,SOX9,STK3,TWIST1,WNT7A,CXCR4,MKKS,FZD4,LGR5,SLIT2,PSMF1,SEMA3E,TRIM28,SEMA3C,LEF1,LGR4,FERMT1,SMURF1,FAT4,CEP290,FUZ,WNT5B,ADAMTS12,CTHRC1,RDH10,LAMA1,FREM2
7_Member	GO Biological Processes	GO:0001763	morphogenesis of a branching structure	-6.39867	-3.87861	23/186	650,652,1305,1950,2246,3082,3169,3239,4776,5076,5314,6423,6469,6662,9353,9723,10512,51176,55366,79633,120892,157506,284217	BMP2,BMP4,COL13A1,EGF,FGF1,HGF,FOXA1,HOXD13,NFATC4,PAX2,PKHD1,SFRP2,SHH,SOX9,SLIT2,SEMA3E,SEMA3C,LEF1,LGR4,FAT4,LRRK2,RDH10,LAMA1
7_Member	GO Biological Processes	GO:0060562	epithelial tube morphogenesis	-6.30194	-3.81227	31/309	650,652,1950,2043,2246,2535,2626,3169,3280,4776,5076,5314,6423,6469,6662,6788,7291,7852,8195,8549,9353,9723,51176,55366,79633,80184,80199,81792,115908,157506,284217	BMP2,BMP4,EGF,EPHA4,FGF1,FZD2,GATA4,FOXA1,HES1,NFATC4,PAX2,PKHD1,SFRP2,SHH,SOX9,STK3,TWIST1,CXCR4,MKKS,LGR5,SLIT2,SEMA3E,LEF1,LGR4,FAT4,CEP290,FUZ,ADAMTS12,CTHRC1,RDH10,LAMA1
7_Member	GO Biological Processes	GO:0072073	kidney epithelium development	-5.80965	-3.42847	18/131	182,384,650,652,2043,2246,2296,2302,3280,5076,5455,5800,6469,6662,9353,26508,55366,79633	JAG1,ARG2,BMP2,BMP4,EPHA4,FGF1,FOXC1,FOXJ1,HES1,PAX2,POU3F3,PTPRO,SHH,SOX9,SLIT2,HEYL,LGR4,FAT4
7_Member	GO Biological Processes	GO:0061138	morphogenesis of a branching epithelium	-5.76747	-3.39527	21/173	650,652,1950,2246,3082,3169,3239,4776,5076,5314,6423,6469,6662,9353,9723,10512,51176,55366,79633,157506,284217	BMP2,BMP4,EGF,FGF1,HGF,FOXA1,HOXD13,NFATC4,PAX2,PKHD1,SFRP2,SHH,SOX9,SLIT2,SEMA3E,SEMA3C,LEF1,LGR4,FAT4,RDH10,LAMA1
7_Member	GO Biological Processes	GO:0048754	branching morphogenesis of an epithelial tube	-5.2577	-2.99916	18/143	650,652,1950,2246,3169,4776,5076,5314,6423,6469,6662,9353,9723,51176,55366,79633,157506,284217	BMP2,BMP4,EGF,FGF1,FOXA1,NFATC4,PAX2,PKHD1,SFRP2,SHH,SOX9,SLIT2,SEMA3E,LEF1,LGR4,FAT4,RDH10,LAMA1
7_Member	GO Biological Processes	GO:0072009	nephron epithelium development	-5.10475	-2.86969	15/106	182,650,652,2246,2296,2302,3280,5076,5455,5800,6469,6662,26508,55366,79633	JAG1,BMP2,BMP4,FGF1,FOXC1,FOXJ1,HES1,PAX2,POU3F3,PTPRO,SHH,SOX9,HEYL,LGR4,FAT4
7_Member	GO Biological Processes	GO:0001657	ureteric bud development	-4.81935	-2.65077	13/86	384,650,652,2246,2296,2302,3280,5076,6469,6662,9353,55366,79633	ARG2,BMP2,BMP4,FGF1,FOXC1,FOXJ1,HES1,PAX2,SHH,SOX9,SLIT2,LGR4,FAT4
7_Member	GO Biological Processes	GO:0072163	mesonephric epithelium development	-4.76377	-2.61971	13/87	384,650,652,2246,2296,2302,3280,5076,6469,6662,9353,55366,79633	ARG2,BMP2,BMP4,FGF1,FOXC1,FOXJ1,HES1,PAX2,SHH,SOX9,SLIT2,LGR4,FAT4
7_Member	GO Biological Processes	GO:0072164	mesonephric tubule development	-4.76377	-2.61971	13/87	384,650,652,2246,2296,2302,3280,5076,6469,6662,9353,55366,79633	ARG2,BMP2,BMP4,FGF1,FOXC1,FOXJ1,HES1,PAX2,SHH,SOX9,SLIT2,LGR4,FAT4
7_Member	GO Biological Processes	GO:0061326	renal tubule development	-4.60215	-2.49366	13/90	182,650,652,2246,3280,5076,5455,6469,6662,8549,26508,55366,79633	JAG1,BMP2,BMP4,FGF1,HES1,PAX2,POU3F3,SHH,SOX9,LGR5,HEYL,LGR4,FAT4
7_Member	GO Biological Processes	GO:0001823	mesonephros development	-4.5499	-2.45528	13/91	384,650,652,2246,2296,2302,3280,5076,6469,6662,9353,55366,79633	ARG2,BMP2,BMP4,FGF1,FOXC1,FOXJ1,HES1,PAX2,SHH,SOX9,SLIT2,LGR4,FAT4
7_Member	GO Biological Processes	GO:0072234	metanephric nephron tubule development	-4.3574	-2.33295	6/19	3280,5076,5455,6662,55366,79633	HES1,PAX2,POU3F3,SOX9,LGR4,FAT4
7_Member	GO Biological Processes	GO:0061005	cell differentiation involved in kidney development	-4.34128	-2.32083	10/58	182,652,2302,3280,5076,5455,5800,6469,55366,79633	JAG1,BMP4,FOXJ1,HES1,PAX2,POU3F3,PTPRO,SHH,LGR4,FAT4
7_Member	GO Biological Processes	GO:0072170	metanephric tubule development	-4.08379	-2.14152	6/21	3280,5076,5455,6662,55366,79633	HES1,PAX2,POU3F3,SOX9,LGR4,FAT4
7_Member	GO Biological Processes	GO:0072080	nephron tubule development	-4.04439	-2.11775	12/88	182,650,652,2246,3280,5076,5455,6469,6662,26508,55366,79633	JAG1,BMP2,BMP4,FGF1,HES1,PAX2,POU3F3,SHH,SOX9,HEYL,LGR4,FAT4
7_Member	GO Biological Processes	GO:0072243	metanephric nephron epithelium development	-3.95918	-2.05967	6/22	3280,5076,5455,6662,55366,79633	HES1,PAX2,POU3F3,SOX9,LGR4,FAT4
7_Member	GO Biological Processes	GO:0072282	metanephric nephron tubule morphogenesis	-3.94603	-2.05695	4/8	3280,5076,6662,55366	HES1,PAX2,SOX9,LGR4
7_Member	GO Biological Processes	GO:0072006	nephron development	-3.71635	-1.89933	15/139	182,650,652,2246,2296,2302,3280,5076,5455,5800,6469,6662,26508,55366,79633	JAG1,BMP2,BMP4,FGF1,FOXC1,FOXJ1,HES1,PAX2,POU3F3,PTPRO,SHH,SOX9,HEYL,LGR4,FAT4
7_Member	GO Biological Processes	GO:0072207	metanephric epithelium development	-3.6248	-1.8341	6/25	3280,5076,5455,6662,55366,79633	HES1,PAX2,POU3F3,SOX9,LGR4,FAT4
7_Member	GO Biological Processes	GO:0060675	ureteric bud morphogenesis	-3.6003	-1.82003	9/58	650,652,2246,3280,5076,6469,6662,55366,79633	BMP2,BMP4,FGF1,HES1,PAX2,SHH,SOX9,LGR4,FAT4
7_Member	GO Biological Processes	GO:0061333	renal tubule morphogenesis	-3.58155	-1.80382	10/71	650,652,2246,3280,5076,6469,6662,8549,55366,79633	BMP2,BMP4,FGF1,HES1,PAX2,SHH,SOX9,LGR5,LGR4,FAT4
7_Member	GO Biological Processes	GO:0072171	mesonephric tubule morphogenesis	-3.54266	-1.78035	9/59	650,652,2246,3280,5076,6469,6662,55366,79633	BMP2,BMP4,FGF1,HES1,PAX2,SHH,SOX9,LGR4,FAT4
7_Member	GO Biological Processes	GO:0072173	metanephric tubule morphogenesis	-3.49462	-1.74849	4/10	3280,5076,6662,55366	HES1,PAX2,SOX9,LGR4
7_Member	GO Biological Processes	GO:0060688	regulation of morphogenesis of a branching structure	-3.47727	-1.73536	8/48	652,3082,3239,5076,6469,6662,55366,120892	BMP4,HGF,HOXD13,PAX2,SHH,SOX9,LGR4,LRRK2
7_Member	GO Biological Processes	GO:0060993	kidney morphogenesis	-3.37598	-1.65756	11/89	650,652,2246,2302,3280,5076,6469,6662,55366,79633,120892	BMP2,BMP4,FGF1,FOXJ1,HES1,PAX2,SHH,SOX9,LGR4,FAT4,LRRK2
7_Member	GO Biological Processes	GO:0110110	positive regulation of animal organ morphogenesis	-3.24657	-1.56527	10/78	182,650,652,2246,5076,6662,7128,7291,10512,55366	JAG1,BMP2,BMP4,FGF1,PAX2,SOX9,TNFAIP3,TWIST1,SEMA3C,LGR4
7_Member	GO Biological Processes	GO:1905332	positive regulation of morphogenesis of an epithelium	-3.23976	-1.56191	7/40	652,1950,5076,6662,55366,55612,81029	BMP4,EGF,PAX2,SOX9,LGR4,FERMT1,WNT5B
7_Member	GO Biological Processes	GO:0001658	branching involved in ureteric bud morphogenesis	-3.23374	-1.55789	8/52	650,652,2246,5076,6469,6662,55366,79633	BMP2,BMP4,FGF1,PAX2,SHH,SOX9,LGR4,FAT4
7_Member	GO Biological Processes	GO:0072078	nephron tubule morphogenesis	-3.12453	-1.47827	9/67	650,652,2246,3280,5076,6469,6662,55366,79633	BMP2,BMP4,FGF1,HES1,PAX2,SHH,SOX9,LGR4,FAT4
7_Member	GO Biological Processes	GO:0003338	metanephros morphogenesis	-3.08775	-1.45148	6/31	652,2302,3280,5076,6662,55366	BMP4,FOXJ1,HES1,PAX2,SOX9,LGR4
7_Member	GO Biological Processes	GO:0001656	metanephros development	-3.07335	-1.44117	10/82	652,2302,3280,5076,5455,6469,6662,55366,79633,157506	BMP4,FOXJ1,HES1,PAX2,POU3F3,SHH,SOX9,LGR4,FAT4,RDH10
7_Member	GO Biological Processes	GO:0072088	nephron epithelium morphogenesis	-3.03054	-1.4112	9/69	650,652,2246,3280,5076,6469,6662,55366,79633	BMP2,BMP4,FGF1,HES1,PAX2,SHH,SOX9,LGR4,FAT4
7_Member	GO Biological Processes	GO:0072028	nephron morphogenesis	-2.94024	-1.34287	9/71	650,652,2246,3280,5076,6469,6662,55366,79633	BMP2,BMP4,FGF1,HES1,PAX2,SHH,SOX9,LGR4,FAT4
7_Member	GO Biological Processes	GO:0072202	cell differentiation involved in metanephros development	-2.71692	-1.19686	5/25	652,5076,5455,55366,79633	BMP4,PAX2,POU3F3,LGR4,FAT4
7_Member	GO Biological Processes	GO:0072273	metanephric nephron morphogenesis	-2.71692	-1.19686	5/25	652,3280,5076,6662,55366	BMP4,HES1,PAX2,SOX9,LGR4
7_Member	GO Biological Processes	GO:0090189	regulation of branching involved in ureteric bud morphogenesis	-2.25904	-0.886905	4/20	652,5076,6662,55366	BMP4,PAX2,SOX9,LGR4
7_Member	GO Biological Processes	GO:0048645	animal organ formation	-2.23912	-0.874247	7/59	652,2246,3280,5076,6469,8313,157506	BMP4,FGF1,HES1,PAX2,SHH,AXIN2,RDH10
7_Member	GO Biological Processes	GO:0061217	regulation of mesonephros development	-2.03505	-0.751569	4/23	652,5076,6662,55366	BMP4,PAX2,SOX9,LGR4
8_Summary	GO Biological Processes	GO:0007610	behavior	-8.4688	-5.21664	50/544	41,320,348,577,1141,1803,2043,2048,2558,2861,2904,3776,4211,4311,4776,4852,4862,5108,5270,5577,5621,5896,6326,6335,6446,6505,7162,8195,8322,8862,9369,10499,10874,23236,23657,51761,54429,55074,55636,56924,57121,64856,79846,85446,93986,120892,127534,139411,164312,221935,4248,6509	ASIC1,APBA1,APOE,ADGRB3,CHRNB2,DPP4,EPHA4,EPHB2,GABRA5,GPR37,GRIN2B,KCNK2,MEIS1,MME,NFATC4,NPY,NPAS2,PCM1,SERPINE2,PRKAR2B,PRNP,RAG1,SCN2A,SCN9A,SGK1,SLC1A1,TPBG,MKKS,FZD4,APLN,NRXN3,NCOA2,NMU,PLCB1,SLC7A11,ATP8A2,TAS2R5,OXR1,CHD7,PAK6,LPAR5,VWA1,CFAP69,ZFHX2,FOXP2,LRRK2,GJB4,PTCHD1,LRRN4,SDK1,MGAT3,SLC1A4
8_Member	GO Biological Processes	GO:0007610	behavior	-8.4688	-5.21664	50/544	41,320,348,577,1141,1803,2043,2048,2558,2861,2904,3776,4211,4311,4776,4852,4862,5108,5270,5577,5621,5896,6326,6335,6446,6505,7162,8195,8322,8862,9369,10499,10874,23236,23657,51761,54429,55074,55636,56924,57121,64856,79846,85446,93986,120892,127534,139411,164312,221935	ASIC1,APBA1,APOE,ADGRB3,CHRNB2,DPP4,EPHA4,EPHB2,GABRA5,GPR37,GRIN2B,KCNK2,MEIS1,MME,NFATC4,NPY,NPAS2,PCM1,SERPINE2,PRKAR2B,PRNP,RAG1,SCN2A,SCN9A,SGK1,SLC1A1,TPBG,MKKS,FZD4,APLN,NRXN3,NCOA2,NMU,PLCB1,SLC7A11,ATP8A2,TAS2R5,OXR1,CHD7,PAK6,LPAR5,VWA1,CFAP69,ZFHX2,FOXP2,LRRK2,GJB4,PTCHD1,LRRN4,SDK1
8_Member	GO Biological Processes	GO:0050890	cognition	-4.89972	-2.71107	26/276	41,348,577,1141,2048,2558,2904,3776,4248,4311,4776,5577,5621,5896,6326,6446,6505,6509,7162,9369,23236,23657,55636,56924,139411,164312	ASIC1,APOE,ADGRB3,CHRNB2,EPHB2,GABRA5,GRIN2B,KCNK2,MGAT3,MME,NFATC4,PRKAR2B,PRNP,RAG1,SCN2A,SGK1,SLC1A1,SLC1A4,TPBG,NRXN3,PLCB1,SLC7A11,CHD7,PAK6,PTCHD1,LRRN4
8_Member	GO Biological Processes	GO:0007611	learning or memory	-4.67024	-2.55188	23/235	41,348,577,1141,2048,2558,2904,3776,4311,4776,5577,5621,5896,6326,6446,6505,7162,9369,23236,23657,56924,139411,164312	ASIC1,APOE,ADGRB3,CHRNB2,EPHB2,GABRA5,GRIN2B,KCNK2,MME,NFATC4,PRKAR2B,PRNP,RAG1,SCN2A,SGK1,SLC1A1,TPBG,NRXN3,PLCB1,SLC7A11,PAK6,PTCHD1,LRRN4
8_Member	GO Biological Processes	GO:0007613	memory	-3.23921	-1.56191	12/107	41,348,1141,3776,4776,5621,6326,6446,23236,56924,139411,164312	ASIC1,APOE,CHRNB2,KCNK2,NFATC4,PRNP,SCN2A,SGK1,PLCB1,PAK6,PTCHD1,LRRN4
8_Member	GO Biological Processes	GO:0007616	long-term memory	-3.01116	-1.39577	6/32	348,4776,5621,6446,139411,164312	APOE,NFATC4,PRNP,SGK1,PTCHD1,LRRN4
8_Member	GO Biological Processes	GO:0007612	learning	-2.50639	-1.04236	12/130	41,577,1141,2048,2558,5577,5896,7162,9369,23657,56924,164312	ASIC1,ADGRB3,CHRNB2,EPHB2,GABRA5,PRKAR2B,RAG1,TPBG,NRXN3,SLC7A11,PAK6,LRRN4
9_Summary	GO Biological Processes	GO:0051347	positive regulation of transferase activity	-8.4616	-5.21664	58/682	374,650,652,673,685,894,896,1950,2043,2047,2048,2069,2149,2246,3082,3123,3265,3479,3480,3656,4254,4504,4683,4920,5111,5170,5347,5570,5577,5621,5871,6788,7001,7164,7852,8322,8491,8651,8658,8795,8797,8817,9770,23043,25913,27338,29969,54769,55890,56924,57761,114882,120892,148252,203447,219736,414194,646643,348,858,2150,2308,2626,2861,3569,5314,5518,5999,6347,6376,6423,6609,6657,7162,7476,9365,9821,1…	AREG,BMP2,BMP4,BRAF,BTC,CCND2,CCND3,EGF,EPHA4,EPHB1,EPHB2,EREG,F2R,FGF1,HGF,HLA-DRB1,HRAS,IGF1,IGF1R,IRAK2,KITLG,MT3,NBN,ROR2,PCNA,PDPK1,PLK1,PKIB,PRKAR2B,PRNP,MAP4K2,STK3,PRDX2,TPD52L1,CXCR4,FZD4,MAP4K3,SOCS1,TNKS,TNFRSF10B,TNFRSF10A,FGF18,RASSF2,TNIK,POT1,UBE2S,MDFIC,DIRAS2,GPRC5C,PAK6,TRIB3,OSBPL8,LRRK2,DIRAS1,NRK,STOX1,CCNYL2,SBK2,APOE,CAV2,F2RL1,FOXO1,GATA4,GPR37,IL6,PKHD1,PPP2R1A,RGS4,CCL2,…
9_Member	GO Biological Processes	GO:0051347	positive regulation of transferase activity	-8.4616	-5.21664	58/682	374,650,652,673,685,894,896,1950,2043,2047,2048,2069,2149,2246,3082,3123,3265,3479,3480,3656,4254,4504,4683,4920,5111,5170,5347,5570,5577,5621,5871,6788,7001,7164,7852,8322,8491,8651,8658,8795,8797,8817,9770,23043,25913,27338,29969,54769,55890,56924,57761,114882,120892,148252,203447,219736,414194,646643	AREG,BMP2,BMP4,BRAF,BTC,CCND2,CCND3,EGF,EPHA4,EPHB1,EPHB2,EREG,F2R,FGF1,HGF,HLA-DRB1,HRAS,IGF1,IGF1R,IRAK2,KITLG,MT3,NBN,ROR2,PCNA,PDPK1,PLK1,PKIB,PRKAR2B,PRNP,MAP4K2,STK3,PRDX2,TPD52L1,CXCR4,FZD4,MAP4K3,SOCS1,TNKS,TNFRSF10B,TNFRSF10A,FGF18,RASSF2,TNIK,POT1,UBE2S,MDFIC,DIRAS2,GPRC5C,PAK6,TRIB3,OSBPL8,LRRK2,DIRAS1,NRK,STOX1,CCNYL2,SBK2
9_Member	GO Biological Processes	GO:0043408	regulation of MAPK cascade	-7.96389	-4.90601	60/740	348,650,652,673,858,1950,2043,2047,2048,2149,2150,2246,2308,2626,2861,3082,3123,3265,3479,3480,3569,3656,4254,4504,4920,5314,5518,5871,5999,6347,6376,6423,6609,6657,6788,7001,7162,7164,7476,7852,8322,8491,8817,9365,9770,9821,10886,23043,23236,26281,29969,54769,55004,57761,114897,120892,140885,148252,154043,646643	APOE,BMP2,BMP4,BRAF,CAV2,EGF,EPHA4,EPHB1,EPHB2,F2R,F2RL1,FGF1,FOXO1,GATA4,GPR37,HGF,HLA-DRB1,HRAS,IGF1,IGF1R,IL6,IRAK2,KITLG,MT3,ROR2,PKHD1,PPP2R1A,MAP4K2,RGS4,CCL2,CX3CL1,SFRP2,SMPD1,SOX2,STK3,PRDX2,TPBG,TPD52L1,WNT7A,CXCR4,FZD4,MAP4K3,FGF18,KL,RASSF2,RB1CC1,NPFFR2,TNIK,PLCB1,FGF20,MDFIC,DIRAS2,LAMTOR1,TRIB3,C1QTNF1,LRRK2,SIRPA,DIRAS1,CNKSR3,SBK2
9_Member	GO Biological Processes	GO:0043410	positive regulation of MAPK cascade	-7.59695	-4.73405	48/544	348,650,652,673,858,1950,2043,2149,2150,2246,2626,2861,3082,3123,3265,3479,3480,3569,3656,4254,4504,4920,5871,6347,6376,6657,6788,7001,7162,7164,7476,7852,8322,8491,8817,9365,9770,9821,23043,23236,26281,29969,54769,55004,114897,120892,148252,646643	APOE,BMP2,BMP4,BRAF,CAV2,EGF,EPHA4,F2R,F2RL1,FGF1,GATA4,GPR37,HGF,HLA-DRB1,HRAS,IGF1,IGF1R,IL6,IRAK2,KITLG,MT3,ROR2,MAP4K2,CCL2,CX3CL1,SOX2,STK3,PRDX2,TPBG,TPD52L1,WNT7A,CXCR4,FZD4,MAP4K3,FGF18,KL,RASSF2,RB1CC1,TNIK,PLCB1,FGF20,MDFIC,DIRAS2,LAMTOR1,C1QTNF1,LRRK2,DIRAS1,SBK2
9_Member	GO Biological Processes	GO:0033674	positive regulation of kinase activity	-7.41282	-4.63784	51/604	374,650,652,673,685,894,896,1950,2043,2047,2048,2069,2149,2246,3082,3123,3265,3479,3480,3656,4254,4504,4683,4920,5170,5577,5621,5871,6788,7001,7164,7852,8322,8491,8651,8795,8797,8817,9770,23043,29969,54769,55890,56924,114882,120892,148252,203447,219736,414194,646643	AREG,BMP2,BMP4,BRAF,BTC,CCND2,CCND3,EGF,EPHA4,EPHB1,EPHB2,EREG,F2R,FGF1,HGF,HLA-DRB1,HRAS,IGF1,IGF1R,IRAK2,KITLG,MT3,NBN,ROR2,PDPK1,PRKAR2B,PRNP,MAP4K2,STK3,PRDX2,TPD52L1,CXCR4,FZD4,MAP4K3,SOCS1,TNFRSF10B,TNFRSF10A,FGF18,RASSF2,TNIK,MDFIC,DIRAS2,GPRC5C,PAK6,OSBPL8,LRRK2,DIRAS1,NRK,STOX1,CCNYL2,SBK2
9_Member	GO Biological Processes	GO:0045860	positive regulation of protein kinase activity	-7.07075	-4.38394	46/531	374,650,652,673,685,894,896,1950,2043,2069,2149,2246,3082,3265,3479,3656,4254,4504,4920,5170,5577,5621,5871,6788,7001,7164,7852,8322,8491,8651,8795,8797,8817,9770,23043,29969,54769,55890,56924,114882,120892,148252,203447,219736,414194,646643	AREG,BMP2,BMP4,BRAF,BTC,CCND2,CCND3,EGF,EPHA4,EREG,F2R,FGF1,HGF,HRAS,IGF1,IRAK2,KITLG,MT3,ROR2,PDPK1,PRKAR2B,PRNP,MAP4K2,STK3,PRDX2,TPD52L1,CXCR4,FZD4,MAP4K3,SOCS1,TNFRSF10B,TNFRSF10A,FGF18,RASSF2,TNIK,MDFIC,DIRAS2,GPRC5C,PAK6,OSBPL8,LRRK2,DIRAS1,NRK,STOX1,CCNYL2,SBK2
9_Member	GO Biological Processes	GO:0043405	regulation of MAP kinase activity	-6.93751	-4.28618	34/336	348,650,652,673,1950,2043,2048,2149,2246,3082,3265,3479,3480,3656,4254,4920,5518,5871,5999,6423,6609,7001,7164,7852,8322,8491,8817,23043,29969,54769,57761,120892,148252,646643	APOE,BMP2,BMP4,BRAF,EGF,EPHA4,EPHB2,F2R,FGF1,HGF,HRAS,IGF1,IGF1R,IRAK2,KITLG,ROR2,PPP2R1A,MAP4K2,RGS4,SFRP2,SMPD1,PRDX2,TPD52L1,CXCR4,FZD4,MAP4K3,FGF18,TNIK,MDFIC,DIRAS2,TRIB3,LRRK2,DIRAS1,SBK2
9_Member	GO Biological Processes	GO:0071900	regulation of protein serine/threonine kinase activity	-6.48334	-3.93695	44/521	348,650,652,673,894,896,1950,2043,2048,2149,2246,2810,3082,3265,3479,3480,3656,4254,4920,5347,5518,5570,5577,5871,5999,6423,6609,6788,7001,7128,7164,7852,8322,8491,8817,10886,23043,29969,54769,57761,120892,148252,414194,646643	APOE,BMP2,BMP4,BRAF,CCND2,CCND3,EGF,EPHA4,EPHB2,F2R,FGF1,SFN,HGF,HRAS,IGF1,IGF1R,IRAK2,KITLG,ROR2,PLK1,PPP2R1A,PKIB,PRKAR2B,MAP4K2,RGS4,SFRP2,SMPD1,STK3,PRDX2,TNFAIP3,TPD52L1,CXCR4,FZD4,MAP4K3,FGF18,NPFFR2,TNIK,MDFIC,DIRAS2,TRIB3,LRRK2,DIRAS1,CCNYL2,SBK2
9_Member	GO Biological Processes	GO:0043406	positive regulation of MAP kinase activity	-5.4577	-3.1355	26/257	650,652,673,1950,2043,2149,2246,3082,3265,3479,3656,4254,4920,5871,7001,7164,7852,8322,8491,8817,23043,29969,54769,120892,148252,646643	BMP2,BMP4,BRAF,EGF,EPHA4,F2R,FGF1,HGF,HRAS,IGF1,IRAK2,KITLG,ROR2,MAP4K2,PRDX2,TPD52L1,CXCR4,FZD4,MAP4K3,FGF18,TNIK,MDFIC,DIRAS2,LRRK2,DIRAS1,SBK2
9_Member	GO Biological Processes	GO:0071902	positive regulation of protein serine/threonine kinase activity	-5.0388	-2.82936	30/338	650,652,673,894,896,1950,2043,2149,2246,3082,3265,3479,3656,4254,4920,5871,6788,7001,7164,7852,8322,8491,8817,23043,29969,54769,120892,148252,414194,646643	BMP2,BMP4,BRAF,CCND2,CCND3,EGF,EPHA4,F2R,FGF1,HGF,HRAS,IGF1,IRAK2,KITLG,ROR2,MAP4K2,STK3,PRDX2,TPD52L1,CXCR4,FZD4,MAP4K3,FGF18,TNIK,MDFIC,DIRAS2,LRRK2,DIRAS1,CCNYL2,SBK2
9_Member	GO Biological Processes	GO:0007254	JNK cascade	-4.48719	-2.40932	21/209	2043,2047,2150,3265,3480,3656,4920,5871,6423,6788,7164,7476,8322,8491,9459,9770,9821,23043,23236,29969,140885	EPHA4,EPHB1,F2RL1,HRAS,IGF1R,IRAK2,ROR2,MAP4K2,SFRP2,STK3,TPD52L1,WNT7A,FZD4,MAP4K3,ARHGEF6,RASSF2,RB1CC1,TNIK,PLCB1,MDFIC,SIRPA
9_Member	GO Biological Processes	GO:0031098	stress-activated protein kinase signaling cascade	-4.45042	-2.37587	26/293	650,2043,2047,2150,2308,3082,3265,3480,3656,4920,5871,6423,6788,7164,7476,8322,8491,9459,9770,9821,23043,23236,29969,56924,140885,203447	BMP2,EPHA4,EPHB1,F2RL1,FOXO1,HGF,HRAS,IGF1R,IRAK2,ROR2,MAP4K2,SFRP2,STK3,TPD52L1,WNT7A,FZD4,MAP4K3,ARHGEF6,RASSF2,RB1CC1,TNIK,PLCB1,MDFIC,PAK6,SIRPA,NRK
9_Member	GO Biological Processes	GO:0032147	activation of protein kinase activity	-4.41722	-2.36278	28/329	650,652,673,1950,2149,2246,3082,3479,3656,4504,5170,5577,5871,6788,7001,7852,8491,8651,8795,8797,23043,29969,55890,56924,114882,120892,203447,646643	BMP2,BMP4,BRAF,EGF,F2R,FGF1,HGF,IGF1,IRAK2,MT3,PDPK1,PRKAR2B,MAP4K2,STK3,PRDX2,CXCR4,MAP4K3,SOCS1,TNFRSF10B,TNFRSF10A,TNIK,MDFIC,GPRC5C,PAK6,OSBPL8,LRRK2,NRK,SBK2
9_Member	GO Biological Processes	GO:0080135	regulation of cellular response to stress	-4.20583	-2.23074	50/761	384,624,650,2043,2047,2070,2150,2308,2626,2861,2969,3082,3090,3265,3480,3776,4189,4193,4862,4920,5111,5871,6423,6648,6788,7164,7291,7476,8313,8322,9770,9821,10155,10516,22891,23043,23236,23657,25913,27063,29969,55063,55074,56154,56776,65992,116028,120892,140885,197370	ARG2,BDKRB2,BMP2,EPHA4,EPHB1,EYA4,F2RL1,FOXO1,GATA4,GPR37,GTF2I,HGF,HIC1,HRAS,IGF1R,KCNK2,DNAJB9,MDM2,NPAS2,ROR2,PCNA,MAP4K2,SFRP2,SOD2,STK3,TPD52L1,TWIST1,WNT7A,AXIN2,FZD4,RASSF2,RB1CC1,TRIM28,FBLN5,ZNF365,TNIK,PLCB1,SLC7A11,POT1,ANKRD1,MDFIC,ZCWPW1,OXR1,TEX15,FMN2,DDRGK1,RMI2,LRRK2,SIRPA,NSMCE1
9_Member	GO Biological Processes	GO:0051403	stress-activated MAPK cascade	-3.94679	-2.05695	24/279	650,2043,2047,2150,2308,3082,3265,3480,3656,4920,5871,6423,6788,7164,7476,8322,8491,9459,9770,9821,23043,23236,29969,140885	BMP2,EPHA4,EPHB1,F2RL1,FOXO1,HGF,HRAS,IGF1R,IRAK2,ROR2,MAP4K2,SFRP2,STK3,TPD52L1,WNT7A,FZD4,MAP4K3,ARHGEF6,RASSF2,RB1CC1,TNIK,PLCB1,MDFIC,SIRPA
9_Member	GO Biological Processes	GO:0046328	regulation of JNK cascade	-3.93918	-2.05449	18/179	2043,2047,2150,3265,3480,4920,5871,6423,6788,7164,7476,8322,9770,9821,23043,23236,29969,140885	EPHA4,EPHB1,F2RL1,HRAS,IGF1R,ROR2,MAP4K2,SFRP2,STK3,TPD52L1,WNT7A,FZD4,RASSF2,RB1CC1,TNIK,PLCB1,MDFIC,SIRPA
9_Member	GO Biological Processes	GO:0032872	regulation of stress-activated MAPK cascade	-3.86016	-1.99455	21/231	650,2043,2047,2150,2308,3082,3265,3480,4920,5871,6423,6788,7164,7476,8322,9770,9821,23043,23236,29969,140885	BMP2,EPHA4,EPHB1,F2RL1,FOXO1,HGF,HRAS,IGF1R,ROR2,MAP4K2,SFRP2,STK3,TPD52L1,WNT7A,FZD4,RASSF2,RB1CC1,TNIK,PLCB1,MDFIC,SIRPA
9_Member	GO Biological Processes	GO:0070302	regulation of stress-activated protein kinase signaling cascade	-3.78205	-1.94242	21/234	650,2043,2047,2150,2308,3082,3265,3480,4920,5871,6423,6788,7164,7476,8322,9770,9821,23043,23236,29969,140885	BMP2,EPHA4,EPHB1,F2RL1,FOXO1,HGF,HRAS,IGF1R,ROR2,MAP4K2,SFRP2,STK3,TPD52L1,WNT7A,FZD4,RASSF2,RB1CC1,TNIK,PLCB1,MDFIC,SIRPA
9_Member	GO Biological Processes	GO:0046330	positive regulation of JNK cascade	-3.3966	-1.67015	14/133	2043,2150,3265,4920,5871,6788,7164,7476,8322,9770,9821,23043,23236,29969	EPHA4,F2RL1,HRAS,ROR2,MAP4K2,STK3,TPD52L1,WNT7A,FZD4,RASSF2,RB1CC1,TNIK,PLCB1,MDFIC
9_Member	GO Biological Processes	GO:0032874	positive regulation of stress-activated MAPK cascade	-2.9803	-1.37421	15/163	650,2043,2150,3265,4920,5871,6788,7164,7476,8322,9770,9821,23043,23236,29969	BMP2,EPHA4,F2RL1,HRAS,ROR2,MAP4K2,STK3,TPD52L1,WNT7A,FZD4,RASSF2,RB1CC1,TNIK,PLCB1,MDFIC
9_Member	GO Biological Processes	GO:0070304	positive regulation of stress-activated protein kinase signaling cascade	-2.9266	-1.33633	15/165	650,2043,2150,3265,4920,5871,6788,7164,7476,8322,9770,9821,23043,23236,29969	BMP2,EPHA4,F2RL1,HRAS,ROR2,MAP4K2,STK3,TPD52L1,WNT7A,FZD4,RASSF2,RB1CC1,TNIK,PLCB1,MDFIC
10_Summary	GO Biological Processes	GO:0007169	transmembrane receptor protein tyrosine kinase signaling pathway	-8.33296	-5.15015	61/741	374,624,650,673,685,858,896,1001,1288,1950,2043,2047,2048,2069,2152,2202,2246,2296,2308,2904,3082,3265,3479,3480,3485,4504,4776,4920,5167,5170,5782,5921,6272,6456,6662,7525,8322,8651,8817,8862,8976,9365,9770,9982,10135,23236,23516,23554,26281,27131,29924,50617,55022,55614,79633,80199,81792,84159,114882,133396,199731,182,760,781,2770,3676,4193,5140,5577,5621,5798,6775,7076,7079,7128,8614,9882,2364…	AREG,BDKRB2,BMP2,BRAF,BTC,CAV2,CCND3,CDH3,COL4A6,EGF,EPHA4,EPHB1,EPHB2,EREG,F3,EFEMP1,FGF1,FOXC1,FOXO1,GRIN2B,HGF,HRAS,IGF1,IGF1R,IGFBP2,MT3,NFATC4,ROR2,ENPP1,PDPK1,PTPN12,RASA1,SORT1,SH3GL2,SOX9,YES1,FZD4,SOCS1,FGF18,APLN,WASL,KL,RASSF2,FGFBP1,NAMPT,PLCB1,SLC39A14,TSPAN12,FGF20,SNX5,EPN1,ATP6V0A4,PID1,KIF16B,FAT4,FUZ,ADAMTS12,ARID5B,OSBPL8,IL31RA,CADM4,JAG1,CA2,CACNA2D1,GNAI1,ITGA4,MDM2,PDE3B,PR…
10_Member	GO Biological Processes	GO:0007169	transmembrane receptor protein tyrosine kinase signaling pathway	-8.33296	-5.15015	61/741	374,624,650,673,685,858,896,1001,1288,1950,2043,2047,2048,2069,2152,2202,2246,2296,2308,2904,3082,3265,3479,3480,3485,4504,4776,4920,5167,5170,5782,5921,6272,6456,6662,7525,8322,8651,8817,8862,8976,9365,9770,9982,10135,23236,23516,23554,26281,27131,29924,50617,55022,55614,79633,80199,81792,84159,114882,133396,199731	AREG,BDKRB2,BMP2,BRAF,BTC,CAV2,CCND3,CDH3,COL4A6,EGF,EPHA4,EPHB1,EPHB2,EREG,F3,EFEMP1,FGF1,FOXC1,FOXO1,GRIN2B,HGF,HRAS,IGF1,IGF1R,IGFBP2,MT3,NFATC4,ROR2,ENPP1,PDPK1,PTPN12,RASA1,SORT1,SH3GL2,SOX9,YES1,FZD4,SOCS1,FGF18,APLN,WASL,KL,RASSF2,FGFBP1,NAMPT,PLCB1,SLC39A14,TSPAN12,FGF20,SNX5,EPN1,ATP6V0A4,PID1,KIF16B,FAT4,FUZ,ADAMTS12,ARID5B,OSBPL8,IL31RA,CADM4
10_Member	GO Biological Processes	GO:1901652	response to peptide	-4.50433	-2.41752	39/526	182,760,781,858,896,2043,2069,2308,2770,3479,3480,3676,4193,5140,5167,5170,5577,5621,5798,6272,6775,7076,7079,7128,8614,8651,9365,9882,10135,23516,23641,27131,50617,55022,55667,57761,114882,132864,255738	JAG1,CA2,CACNA2D1,CAV2,CCND3,EPHA4,EREG,FOXO1,GNAI1,IGF1,IGF1R,ITGA4,MDM2,PDE3B,ENPP1,PDPK1,PRKAR2B,PRNP,PTPRN,SORT1,STAT4,TIMP1,TIMP4,TNFAIP3,STC2,SOCS1,KL,TBC1D4,NAMPT,SLC39A14,LDOC1,SNX5,ATP6V0A4,PID1,DENND4C,TRIB3,OSBPL8,CPEB2,PCSK9
10_Member	GO Biological Processes	GO:0032870	cellular response to hormone stimulus	-4.44484	-2.37587	46/665	652,760,858,896,1141,1645,2308,3169,3480,3485,3624,4504,5140,5167,5170,5577,6446,6586,6781,8195,8549,8651,8912,9353,9365,9882,10135,10499,11240,23236,23516,26508,27131,50617,51176,55022,55366,55667,57761,65992,114882,116372,132864,161582,167127,255738	BMP4,CA2,CAV2,CCND3,CHRNB2,AKR1C1,FOXO1,FOXA1,IGF1R,IGFBP2,INHBA,MT3,PDE3B,ENPP1,PDPK1,PRKAR2B,SGK1,SLIT3,STC1,MKKS,LGR5,SOCS1,CACNA1H,SLIT2,KL,TBC1D4,NAMPT,NCOA2,PADI2,PLCB1,SLC39A14,HEYL,SNX5,ATP6V0A4,LEF1,PID1,LGR4,DENND4C,TRIB3,DDRGK1,OSBPL8,LYPD1,CPEB2,DNAAF4,UGT3A2,PCSK9
10_Member	GO Biological Processes	GO:1901699	cellular response to nitrogen compound	-4.06271	-2.12706	44/650	760,781,858,896,1141,2043,2308,3479,3480,3676,4193,4504,5140,5167,5170,5577,5621,6505,6662,6781,7226,8651,9353,9365,9882,10135,10142,10518,23236,23516,23641,27131,50617,55004,55022,55667,57506,57761,85364,114882,116372,120892,132864,255738	CA2,CACNA2D1,CAV2,CCND3,CHRNB2,EPHA4,FOXO1,IGF1,IGF1R,ITGA4,MDM2,MT3,PDE3B,ENPP1,PDPK1,PRKAR2B,PRNP,SLC1A1,SOX9,STC1,TRPM2,SOCS1,SLIT2,KL,TBC1D4,NAMPT,AKAP9,CIB2,PLCB1,SLC39A14,LDOC1,SNX5,ATP6V0A4,LAMTOR1,PID1,DENND4C,MAVS,TRIB3,ZCCHC3,OSBPL8,LYPD1,LRRK2,CPEB2,PCSK9
10_Member	GO Biological Processes	GO:0032869	cellular response to insulin stimulus	-3.5008	-1.75362	20/228	858,896,2308,3480,5140,5167,5170,8651,9365,9882,10135,23516,27131,50617,55022,55667,57761,114882,132864,255738	CAV2,CCND3,FOXO1,IGF1R,PDE3B,ENPP1,PDPK1,SOCS1,KL,TBC1D4,NAMPT,SLC39A14,SNX5,ATP6V0A4,PID1,DENND4C,TRIB3,OSBPL8,CPEB2,PCSK9
10_Member	GO Biological Processes	GO:1901653	cellular response to peptide	-3.42009	-1.69059	29/396	760,781,858,896,2043,2308,3479,3480,3676,4193,5140,5167,5170,5577,5621,8651,9365,9882,10135,23516,23641,27131,50617,55022,55667,57761,114882,132864,255738	CA2,CACNA2D1,CAV2,CCND3,EPHA4,FOXO1,IGF1,IGF1R,ITGA4,MDM2,PDE3B,ENPP1,PDPK1,PRKAR2B,PRNP,SOCS1,KL,TBC1D4,NAMPT,SLC39A14,LDOC1,SNX5,ATP6V0A4,PID1,DENND4C,TRIB3,OSBPL8,CPEB2,PCSK9
10_Member	GO Biological Processes	GO:0032868	response to insulin	-3.13099	-1.48135	22/280	858,896,2308,3480,5140,5167,5170,5798,6272,8651,9365,9882,10135,23516,27131,50617,55022,55667,57761,114882,132864,255738	CAV2,CCND3,FOXO1,IGF1R,PDE3B,ENPP1,PDPK1,PTPRN,SORT1,SOCS1,KL,TBC1D4,NAMPT,SLC39A14,SNX5,ATP6V0A4,PID1,DENND4C,TRIB3,OSBPL8,CPEB2,PCSK9
10_Member	GO Biological Processes	GO:0043434	response to peptide hormone	-3.05816	-1.42923	30/437	760,858,896,2069,2308,2770,3480,5140,5167,5170,5577,5798,6272,6775,7076,7079,8614,8651,9365,9882,10135,23516,27131,50617,55022,55667,57761,114882,132864,255738	CA2,CAV2,CCND3,EREG,FOXO1,GNAI1,IGF1R,PDE3B,ENPP1,PDPK1,PRKAR2B,PTPRN,SORT1,STAT4,TIMP1,TIMP4,STC2,SOCS1,KL,TBC1D4,NAMPT,SLC39A14,SNX5,ATP6V0A4,PID1,DENND4C,TRIB3,OSBPL8,CPEB2,PCSK9
10_Member	GO Biological Processes	GO:0071417	cellular response to organonitrogen compound	-2.96905	-1.36373	37/585	760,781,858,896,2043,2308,3479,3480,3676,4193,5140,5167,5170,5577,5621,6662,6781,7226,8651,9353,9365,9882,10135,10142,10518,23516,23641,27131,50617,55004,55022,55667,57761,114882,120892,132864,255738	CA2,CACNA2D1,CAV2,CCND3,EPHA4,FOXO1,IGF1,IGF1R,ITGA4,MDM2,PDE3B,ENPP1,PDPK1,PRKAR2B,PRNP,SOX9,STC1,TRPM2,SOCS1,SLIT2,KL,TBC1D4,NAMPT,AKAP9,CIB2,SLC39A14,LDOC1,SNX5,ATP6V0A4,LAMTOR1,PID1,DENND4C,TRIB3,OSBPL8,LRRK2,CPEB2,PCSK9
10_Member	GO Biological Processes	GO:0008286	insulin receptor signaling pathway	-2.55821	-1.07668	13/145	858,896,2308,3480,5167,8651,9365,10135,23516,27131,50617,55022,114882	CAV2,CCND3,FOXO1,IGF1R,ENPP1,SOCS1,KL,NAMPT,SLC39A14,SNX5,ATP6V0A4,PID1,OSBPL8
10_Member	GO Biological Processes	GO:0071375	cellular response to peptide hormone stimulus	-2.29492	-0.907291	22/327	760,858,896,2308,3480,5140,5167,5170,5577,8651,9365,9882,10135,23516,27131,50617,55022,55667,57761,114882,132864,255738	CA2,CAV2,CCND3,FOXO1,IGF1R,PDE3B,ENPP1,PDPK1,PRKAR2B,SOCS1,KL,TBC1D4,NAMPT,SLC39A14,SNX5,ATP6V0A4,PID1,DENND4C,TRIB3,OSBPL8,CPEB2,PCSK9
11_Summary	KEGG Pathway	hsa04390	Hippo signaling pathway	-8.21345	-5.05867	25/174	374,650,652,656,894,896,2246,2535,4355,5516,5518,6657,6788,7003,7476,8313,8322,9770,51176,54453,79633,81029,83937,166824,286204,2735,6469,54498,1457,2239,4776,4920,5332,6423,8549,23236,55366,283106,83595,92140,120892,673,2770,3776,3777,8911,8912,8913,9049,2597,3265,4254	AREG,BMP2,BMP4,BMP8B,CCND2,CCND3,FGF1,FZD2,MPP2,PPP2CB,PPP2R1A,SOX2,STK3,TEAD1,WNT7A,AXIN2,FZD4,RASSF2,LEF1,RIN2,FAT4,WNT5B,RASSF4,RASSF6,CRB2,GLI1,SHH,SMOX,CSNK2A1,GPC4,NFATC4,ROR2,PLCB4,SFRP2,LGR5,PLCB1,LGR4,CSNK2A3,SOX7,MTDH,LRRK2,BRAF,GNAI1,KCNK2,KCNK3,CACNA1I,CACNA1H,CACNA1G,AIP,GAPDH,HRAS,KITLG
11_Member	KEGG Pathway	hsa04390	Hippo signaling pathway	-8.21345	-5.05867	25/174	374,650,652,656,894,896,2246,2535,4355,5516,5518,6657,6788,7003,7476,8313,8322,9770,51176,54453,79633,81029,83937,166824,286204	AREG,BMP2,BMP4,BMP8B,CCND2,CCND3,FGF1,FZD2,MPP2,PPP2CB,PPP2R1A,SOX2,STK3,TEAD1,WNT7A,AXIN2,FZD4,RASSF2,LEF1,RIN2,FAT4,WNT5B,RASSF4,RASSF6,CRB2
11_Member	KEGG Pathway	ko04390	Hippo signaling pathway	-5.98653	-3.5519	20/154	374,650,652,656,894,896,2246,2535,5516,5518,6657,6788,7003,7476,8313,8322,51176,81029,166824,286204	AREG,BMP2,BMP4,BMP8B,CCND2,CCND3,FGF1,FZD2,PPP2CB,PPP2R1A,SOX2,STK3,TEAD1,WNT7A,AXIN2,FZD4,LEF1,WNT5B,RASSF6,CRB2
11_Member	KEGG Pathway	ko05217	Basal cell carcinoma	-4.54936	-2.45528	10/55	650,652,2535,2735,6469,7476,8313,8322,51176,81029	BMP2,BMP4,FZD2,GLI1,SHH,WNT7A,AXIN2,FZD4,LEF1,WNT5B
11_Member	KEGG Pathway	hsa05217	Basal cell carcinoma	-4.26945	-2.26848	11/71	650,652,2535,2735,6469,7476,8313,8322,51176,54498,81029	BMP2,BMP4,FZD2,GLI1,SHH,WNT7A,AXIN2,FZD4,LEF1,SMOX,WNT5B
11_Member	KEGG Pathway	hsa04310	Wnt signaling pathway	-4.26303	-2.26689	18/169	894,896,1457,2239,2535,4776,4920,5332,6423,7476,8313,8322,8549,23236,51176,55366,81029,283106	CCND2,CCND3,CSNK2A1,GPC4,FZD2,NFATC4,ROR2,PLCB4,SFRP2,WNT7A,AXIN2,FZD4,LGR5,PLCB1,LEF1,LGR4,WNT5B,CSNK2A3
11_Member	WikiPathways	WP428	Wnt Signaling	-4.06639	-2.12909	14/115	894,896,1457,2239,2535,4776,4920,5332,6423,7476,23236,51176,81029,283106	CCND2,CCND3,CSNK2A1,GPC4,FZD2,NFATC4,ROR2,PLCB4,SFRP2,WNT7A,PLCB1,LEF1,WNT5B,CSNK2A3
11_Member	WikiPathways	WP4336	ncRNAs involved in Wnt signaling in hepatocellular carcinoma	-3.90169	-2.03133	12/91	894,896,1457,2535,4920,6423,7476,51176,81029,83595,92140,283106	CCND2,CCND3,CSNK2A1,FZD2,ROR2,SFRP2,WNT7A,LEF1,WNT5B,SOX7,MTDH,CSNK2A3
11_Member	KEGG Pathway	ko04310	Wnt signaling pathway	-3.58066	-1.80382	15/143	894,896,1457,2239,2535,4776,5332,6423,7476,8313,8322,23236,51176,81029,283106	CCND2,CCND3,CSNK2A1,GPC4,FZD2,NFATC4,PLCB4,SFRP2,WNT7A,AXIN2,FZD4,PLCB1,LEF1,WNT5B,CSNK2A3
11_Member	WikiPathways	WP399	Wnt Signaling Pathway and Pluripotency	-3.43017	-1.69747	12/102	894,896,2535,5516,5518,6657,7476,8313,8322,51176,81029,120892	CCND2,CCND3,FZD2,PPP2CB,PPP2R1A,SOX2,WNT7A,AXIN2,FZD4,LEF1,WNT5B,LRRK2
11_Member	KEGG Pathway	hsa04934	cushing syndrome	-3.21907	-1.54501	16/171	673,2535,2770,3776,3777,5332,7476,8313,8322,8911,8912,8913,9049,23236,51176,81029	BRAF,FZD2,GNAI1,KCNK2,KCNK3,PLCB4,WNT7A,AXIN2,FZD4,CACNA1I,CACNA1H,CACNA1G,AIP,PLCB1,LEF1,WNT5B
11_Member	WikiPathways	WP4258	LncRNA involvement in canonical Wnt signaling and colorectal cancer	-2.98215	-1.37421	11/99	894,896,1457,2535,4920,6423,7476,8313,51176,81029,283106	CCND2,CCND3,CSNK2A1,FZD2,ROR2,SFRP2,WNT7A,AXIN2,LEF1,WNT5B,CSNK2A3
11_Member	Canonical Pathways	M5493	WNT SIGNALING	-2.79732	-1.25399	10/89	894,896,1457,2535,2597,5518,7476,8322,51176,81029	CCND2,CCND3,CSNK2A1,FZD2,GAPDH,PPP2R1A,WNT7A,FZD4,LEF1,WNT5B
11_Member	KEGG Pathway	ko04916	Melanogenesis	-2.39077	-0.966866	10/101	2535,2770,3265,4254,5332,7476,8322,23236,51176,81029	FZD2,GNAI1,HRAS,KITLG,PLCB4,WNT7A,FZD4,PLCB1,LEF1,WNT5B
11_Member	KEGG Pathway	hsa04916	Melanogenesis	-2.27095	-0.890225	10/105	2535,2770,3265,4254,5332,7476,8322,23236,51176,81029	FZD2,GNAI1,HRAS,KITLG,PLCB4,WNT7A,FZD4,PLCB1,LEF1,WNT5B
12_Summary	GO Biological Processes	GO:0048514	blood vessel morphogenesis	-8.16984	-5.04138	57/677	182,348,577,652,718,889,1545,1950,2047,2048,2069,2152,2246,2296,2626,2969,3082,3248,3280,3569,3576,4211,4327,4776,4897,5140,5170,5787,5921,6271,6347,6423,6469,6505,7128,7291,7476,7852,8322,8817,8862,9353,9723,9982,10203,10855,23554,29924,51176,54453,55636,83700,92140,140862,154810,219699,284217,5080,10512,81031,6648	JAG1,APOE,ADGRB3,BMP4,C3,KRIT1,CYP1B1,EGF,EPHB1,EPHB2,EREG,F3,FGF1,FOXC1,GATA4,GTF2I,HGF,HPGD,HES1,IL6,CXCL8,MEIS1,MMP19,NFATC4,NRCAM,PDE3B,PDPK1,PTPRB,RASA1,S100A1,CCL2,SFRP2,SHH,SLC1A1,TNFAIP3,TWIST1,WNT7A,CXCR4,FZD4,FGF18,APLN,SLIT2,SEMA3E,FGFBP1,CALCRL,HPSE,TSPAN12,EPN1,LEF1,RIN2,CHD7,JAM3,MTDH,ISM1,AMOTL1,UNC5B,LAMA1,PAX6,SEMA3C,SLC2A10,SOD2
12_Member	GO Biological Processes	GO:0048514	blood vessel morphogenesis	-8.16984	-5.04138	57/677	182,348,577,652,718,889,1545,1950,2047,2048,2069,2152,2246,2296,2626,2969,3082,3248,3280,3569,3576,4211,4327,4776,4897,5140,5170,5787,5921,6271,6347,6423,6469,6505,7128,7291,7476,7852,8322,8817,8862,9353,9723,9982,10203,10855,23554,29924,51176,54453,55636,83700,92140,140862,154810,219699,284217	JAG1,APOE,ADGRB3,BMP4,C3,KRIT1,CYP1B1,EGF,EPHB1,EPHB2,EREG,F3,FGF1,FOXC1,GATA4,GTF2I,HGF,HPGD,HES1,IL6,CXCL8,MEIS1,MMP19,NFATC4,NRCAM,PDE3B,PDPK1,PTPRB,RASA1,S100A1,CCL2,SFRP2,SHH,SLC1A1,TNFAIP3,TWIST1,WNT7A,CXCR4,FZD4,FGF18,APLN,SLIT2,SEMA3E,FGFBP1,CALCRL,HPSE,TSPAN12,EPN1,LEF1,RIN2,CHD7,JAM3,MTDH,ISM1,AMOTL1,UNC5B,LAMA1
12_Member	GO Biological Processes	GO:0001568	blood vessel development	-7.66934	-4.74742	60/754	182,348,577,652,718,889,1545,1950,2047,2048,2069,2152,2246,2296,2626,2969,3082,3248,3280,3569,3576,4211,4327,4776,4897,5080,5140,5170,5787,5921,6271,6347,6423,6469,6505,7128,7291,7476,7852,8322,8817,8862,9353,9723,9982,10203,10512,10855,23554,29924,51176,54453,55636,81031,83700,92140,140862,154810,219699,284217	JAG1,APOE,ADGRB3,BMP4,C3,KRIT1,CYP1B1,EGF,EPHB1,EPHB2,EREG,F3,FGF1,FOXC1,GATA4,GTF2I,HGF,HPGD,HES1,IL6,CXCL8,MEIS1,MMP19,NFATC4,NRCAM,PAX6,PDE3B,PDPK1,PTPRB,RASA1,S100A1,CCL2,SFRP2,SHH,SLC1A1,TNFAIP3,TWIST1,WNT7A,CXCR4,FZD4,FGF18,APLN,SLIT2,SEMA3E,FGFBP1,CALCRL,SEMA3C,HPSE,TSPAN12,EPN1,LEF1,RIN2,CHD7,SLC2A10,JAM3,MTDH,ISM1,AMOTL1,UNC5B,LAMA1
12_Member	GO Biological Processes	GO:0001944	vasculature development	-7.39468	-4.63784	61/786	182,348,577,652,718,889,1545,1950,2047,2048,2069,2152,2246,2296,2626,2969,3082,3248,3280,3569,3576,4211,4327,4776,4897,5080,5140,5170,5787,5921,6271,6347,6423,6469,6505,6648,7128,7291,7476,7852,8322,8817,8862,9353,9723,9982,10203,10512,10855,23554,29924,51176,54453,55636,81031,83700,92140,140862,154810,219699,284217	JAG1,APOE,ADGRB3,BMP4,C3,KRIT1,CYP1B1,EGF,EPHB1,EPHB2,EREG,F3,FGF1,FOXC1,GATA4,GTF2I,HGF,HPGD,HES1,IL6,CXCL8,MEIS1,MMP19,NFATC4,NRCAM,PAX6,PDE3B,PDPK1,PTPRB,RASA1,S100A1,CCL2,SFRP2,SHH,SLC1A1,SOD2,TNFAIP3,TWIST1,WNT7A,CXCR4,FZD4,FGF18,APLN,SLIT2,SEMA3E,FGFBP1,CALCRL,SEMA3C,HPSE,TSPAN12,EPN1,LEF1,RIN2,CHD7,SLC2A10,JAM3,MTDH,ISM1,AMOTL1,UNC5B,LAMA1
12_Member	GO Biological Processes	GO:0072358	cardiovascular system development	-7.39468	-4.63784	61/786	182,348,577,652,718,889,1545,1950,2047,2048,2069,2152,2246,2296,2626,2969,3082,3248,3280,3569,3576,4211,4327,4776,4897,5080,5140,5170,5787,5921,6271,6347,6423,6469,6505,6648,7128,7291,7476,7852,8322,8817,8862,9353,9723,9982,10203,10512,10855,23554,29924,51176,54453,55636,81031,83700,92140,140862,154810,219699,284217	JAG1,APOE,ADGRB3,BMP4,C3,KRIT1,CYP1B1,EGF,EPHB1,EPHB2,EREG,F3,FGF1,FOXC1,GATA4,GTF2I,HGF,HPGD,HES1,IL6,CXCL8,MEIS1,MMP19,NFATC4,NRCAM,PAX6,PDE3B,PDPK1,PTPRB,RASA1,S100A1,CCL2,SFRP2,SHH,SLC1A1,SOD2,TNFAIP3,TWIST1,WNT7A,CXCR4,FZD4,FGF18,APLN,SLIT2,SEMA3E,FGFBP1,CALCRL,SEMA3C,HPSE,TSPAN12,EPN1,LEF1,RIN2,CHD7,SLC2A10,JAM3,MTDH,ISM1,AMOTL1,UNC5B,LAMA1
12_Member	GO Biological Processes	GO:0001525	angiogenesis	-6.5776	-3.99684	48/588	182,577,652,718,889,1545,1950,2047,2048,2069,2152,2246,2296,2626,2969,3082,3569,3576,4211,4327,4776,4897,5140,5170,5787,6271,6347,6423,6469,7128,7291,7476,7852,8817,8862,9353,9723,9982,10203,10855,23554,29924,51176,83700,92140,140862,154810,219699	JAG1,ADGRB3,BMP4,C3,KRIT1,CYP1B1,EGF,EPHB1,EPHB2,EREG,F3,FGF1,FOXC1,GATA4,GTF2I,HGF,IL6,CXCL8,MEIS1,MMP19,NFATC4,NRCAM,PDE3B,PDPK1,PTPRB,S100A1,CCL2,SFRP2,SHH,TNFAIP3,TWIST1,WNT7A,CXCR4,FGF18,APLN,SLIT2,SEMA3E,FGFBP1,CALCRL,HPSE,TSPAN12,EPN1,LEF1,JAM3,MTDH,ISM1,AMOTL1,UNC5B
12_Member	GO Biological Processes	GO:1901342	regulation of vasculature development	-2.95142	-1.34839	29/424	577,652,718,889,1545,2152,2246,2296,2626,2969,3082,3569,3576,5140,5170,6271,6423,6648,7128,7291,7852,8817,9723,9982,23554,29924,54453,92140,140862	ADGRB3,BMP4,C3,KRIT1,CYP1B1,F3,FGF1,FOXC1,GATA4,GTF2I,HGF,IL6,CXCL8,PDE3B,PDPK1,S100A1,SFRP2,SOD2,TNFAIP3,TWIST1,CXCR4,FGF18,SEMA3E,FGFBP1,TSPAN12,EPN1,RIN2,MTDH,ISM1
12_Member	GO Biological Processes	GO:0045765	regulation of angiogenesis	-2.6621	-1.15262	26/383	577,718,889,1545,2152,2246,2296,2626,2969,3082,3569,3576,5140,5170,6271,6423,7128,7291,7852,8817,9723,9982,23554,29924,92140,140862	ADGRB3,C3,KRIT1,CYP1B1,F3,FGF1,FOXC1,GATA4,GTF2I,HGF,IL6,CXCL8,PDE3B,PDPK1,S100A1,SFRP2,TNFAIP3,TWIST1,CXCR4,FGF18,SEMA3E,FGFBP1,TSPAN12,EPN1,MTDH,ISM1
12_Member	GO Biological Processes	GO:1904018	positive regulation of vasculature development	-2.37773	-0.957848	17/225	718,1545,2152,2246,2626,3082,3576,5170,6271,6423,6648,7291,7852,8817,9982,54453,92140	C3,CYP1B1,F3,FGF1,GATA4,HGF,CXCL8,PDPK1,S100A1,SFRP2,SOD2,TWIST1,CXCR4,FGF18,FGFBP1,RIN2,MTDH
12_Member	GO Biological Processes	GO:0045766	positive regulation of angiogenesis	-2.15293	-0.819913	15/199	718,1545,2152,2246,2626,3082,3576,5170,6271,6423,7291,7852,8817,9982,92140	C3,CYP1B1,F3,FGF1,GATA4,HGF,CXCL8,PDPK1,S100A1,SFRP2,TWIST1,CXCR4,FGF18,FGFBP1,MTDH
13_Summary	GO Biological Processes	GO:1905114	cell surface receptor signaling pathway involved in cell-cell signaling	-8.00015	-4.92	53/614	348,650,652,718,1001,1141,1457,1950,2239,2535,2735,2904,3090,3485,4139,4163,4355,4776,4920,5218,5518,5800,5999,6423,6469,6657,6662,6788,7128,7476,8313,8322,8549,8658,8796,9491,22999,23043,23236,23554,29969,51176,55366,55612,57154,80199,81029,83595,115908,120892,130574,154810,169200	APOE,BMP2,BMP4,C3,CDH3,CHRNB2,CSNK2A1,EGF,GPC4,FZD2,GLI1,GRIN2B,HIC1,IGFBP2,MARK1,MCC,MPP2,NFATC4,ROR2,CDK14,PPP2R1A,PTPRO,RGS4,SFRP2,SHH,SOX2,SOX9,STK3,TNFAIP3,WNT7A,AXIN2,FZD4,LGR5,TNKS,SCEL,PSMF1,RIMS1,TNIK,PLCB1,TSPAN12,MDFIC,LEF1,LGR4,FERMT1,SMURF1,FUZ,WNT5B,SOX7,CTHRC1,LRRK2,LYPD6,AMOTL1,TMEM64
13_Member	GO Biological Processes	GO:1905114	cell surface receptor signaling pathway involved in cell-cell signaling	-8.00015	-4.92	53/614	348,650,652,718,1001,1141,1457,1950,2239,2535,2735,2904,3090,3485,4139,4163,4355,4776,4920,5218,5518,5800,5999,6423,6469,6657,6662,6788,7128,7476,8313,8322,8549,8658,8796,9491,22999,23043,23236,23554,29969,51176,55366,55612,57154,80199,81029,83595,115908,120892,130574,154810,169200	APOE,BMP2,BMP4,C3,CDH3,CHRNB2,CSNK2A1,EGF,GPC4,FZD2,GLI1,GRIN2B,HIC1,IGFBP2,MARK1,MCC,MPP2,NFATC4,ROR2,CDK14,PPP2R1A,PTPRO,RGS4,SFRP2,SHH,SOX2,SOX9,STK3,TNFAIP3,WNT7A,AXIN2,FZD4,LGR5,TNKS,SCEL,PSMF1,RIMS1,TNIK,PLCB1,TSPAN12,MDFIC,LEF1,LGR4,FERMT1,SMURF1,FUZ,WNT5B,SOX7,CTHRC1,LRRK2,LYPD6,AMOTL1,TMEM64
13_Member	GO Biological Processes	GO:0016055	Wnt signaling pathway	-7.51578	-4.68835	46/513	348,650,1001,1457,1950,2239,2535,2735,3090,3485,4139,4163,4776,4920,5218,5518,5800,6423,6469,6657,6662,6788,7128,7476,8313,8322,8549,8658,8796,9491,23043,23236,23554,29969,51176,55366,55612,57154,80199,81029,83595,115908,120892,130574,154810,169200	APOE,BMP2,CDH3,CSNK2A1,EGF,GPC4,FZD2,GLI1,HIC1,IGFBP2,MARK1,MCC,NFATC4,ROR2,CDK14,PPP2R1A,PTPRO,SFRP2,SHH,SOX2,SOX9,STK3,TNFAIP3,WNT7A,AXIN2,FZD4,LGR5,TNKS,SCEL,PSMF1,TNIK,PLCB1,TSPAN12,MDFIC,LEF1,LGR4,FERMT1,SMURF1,FUZ,WNT5B,SOX7,CTHRC1,LRRK2,LYPD6,AMOTL1,TMEM64
13_Member	GO Biological Processes	GO:0030111	regulation of Wnt signaling pathway	-7.48072	-4.66588	37/366	348,650,1001,1457,1950,2735,3090,3485,4163,4776,4920,5218,5518,5800,6423,6469,6657,6662,6788,7128,8313,8322,8549,8658,8796,9491,29969,51176,55366,55612,80199,81029,83595,115908,120892,130574,169200	APOE,BMP2,CDH3,CSNK2A1,EGF,GLI1,HIC1,IGFBP2,MCC,NFATC4,ROR2,CDK14,PPP2R1A,PTPRO,SFRP2,SHH,SOX2,SOX9,STK3,TNFAIP3,AXIN2,FZD4,LGR5,TNKS,SCEL,PSMF1,MDFIC,LEF1,LGR4,FERMT1,FUZ,WNT5B,SOX7,CTHRC1,LRRK2,LYPD6,TMEM64
13_Member	GO Biological Processes	GO:0198738	cell-cell signaling by wnt	-7.46504	-4.66243	46/515	348,650,1001,1457,1950,2239,2535,2735,3090,3485,4139,4163,4776,4920,5218,5518,5800,6423,6469,6657,6662,6788,7128,7476,8313,8322,8549,8658,8796,9491,23043,23236,23554,29969,51176,55366,55612,57154,80199,81029,83595,115908,120892,130574,154810,169200	APOE,BMP2,CDH3,CSNK2A1,EGF,GPC4,FZD2,GLI1,HIC1,IGFBP2,MARK1,MCC,NFATC4,ROR2,CDK14,PPP2R1A,PTPRO,SFRP2,SHH,SOX2,SOX9,STK3,TNFAIP3,WNT7A,AXIN2,FZD4,LGR5,TNKS,SCEL,PSMF1,TNIK,PLCB1,TSPAN12,MDFIC,LEF1,LGR4,FERMT1,SMURF1,FUZ,WNT5B,SOX7,CTHRC1,LRRK2,LYPD6,AMOTL1,TMEM64
13_Member	GO Biological Processes	GO:0060070	canonical Wnt signaling pathway	-6.54295	-3.98338	33/333	348,650,1001,1950,2535,2735,3485,4163,4920,5218,5800,6423,6469,6657,6662,6788,7476,8313,8322,8549,8658,8796,9491,51176,55366,55612,80199,81029,83595,115908,120892,130574,169200	APOE,BMP2,CDH3,EGF,FZD2,GLI1,IGFBP2,MCC,ROR2,CDK14,PTPRO,SFRP2,SHH,SOX2,SOX9,STK3,WNT7A,AXIN2,FZD4,LGR5,TNKS,SCEL,PSMF1,LEF1,LGR4,FERMT1,FUZ,WNT5B,SOX7,CTHRC1,LRRK2,LYPD6,TMEM64
13_Member	GO Biological Processes	GO:0060828	regulation of canonical Wnt signaling pathway	-6.00131	-3.56148	29/287	348,650,1001,1950,2735,3485,4163,4920,5218,5800,6423,6469,6657,6662,6788,8313,8322,8549,8658,8796,9491,55366,55612,80199,83595,115908,120892,130574,169200	APOE,BMP2,CDH3,EGF,GLI1,IGFBP2,MCC,ROR2,CDK14,PTPRO,SFRP2,SHH,SOX2,SOX9,STK3,AXIN2,FZD4,LGR5,TNKS,SCEL,PSMF1,LGR4,FERMT1,FUZ,SOX7,CTHRC1,LRRK2,LYPD6,TMEM64
13_Member	GO Biological Processes	GO:0090090	negative regulation of canonical Wnt signaling pathway	-4.44474	-2.37587	19/179	348,650,2735,3485,4163,4920,5800,6423,6469,6657,6662,6788,8313,8322,9491,55612,80199,115908,169200	APOE,BMP2,GLI1,IGFBP2,MCC,ROR2,PTPRO,SFRP2,SHH,SOX2,SOX9,STK3,AXIN2,FZD4,PSMF1,FERMT1,FUZ,CTHRC1,TMEM64
13_Member	GO Biological Processes	GO:0030178	negative regulation of Wnt signaling pathway	-4.3656	-2.33507	21/213	348,650,2735,3090,3485,4163,4776,4920,5800,6423,6469,6657,6662,6788,8313,8322,9491,55612,80199,115908,169200	APOE,BMP2,GLI1,HIC1,IGFBP2,MCC,NFATC4,ROR2,PTPRO,SFRP2,SHH,SOX2,SOX9,STK3,AXIN2,FZD4,PSMF1,FERMT1,FUZ,CTHRC1,TMEM64
13_Member	GO Biological Processes	GO:0030177	positive regulation of Wnt signaling pathway	-3.45886	-1.718	17/179	650,1001,1457,1950,4920,6423,6469,7128,8313,8549,8658,8796,9491,55366,81029,120892,130574	BMP2,CDH3,CSNK2A1,EGF,ROR2,SFRP2,SHH,TNFAIP3,AXIN2,LGR5,TNKS,SCEL,PSMF1,LGR4,WNT5B,LRRK2,LYPD6
13_Member	GO Biological Processes	GO:0090263	positive regulation of canonical Wnt signaling pathway	-2.08312	-0.775366	12/147	1001,1950,4920,6423,8313,8549,8658,8796,9491,55366,120892,130574	CDH3,EGF,ROR2,SFRP2,AXIN2,LGR5,TNKS,SCEL,PSMF1,LGR4,LRRK2,LYPD6
14_Summary	GO Biological Processes	GO:0099537	trans-synaptic signaling	-7.85542	-4.83893	57/691	40,41,320,348,785,794,1141,2043,2048,2149,2558,2770,2904,2982,3265,3274,3556,3777,3780,3786,4311,4355,4776,4852,4920,5270,5332,5577,5999,6347,6376,6505,6509,7162,7476,8564,8618,8825,8913,9751,10142,10814,10815,10874,22999,23236,23657,25897,51201,56122,56125,64084,66004,90019,120892,139411,440829	ASIC2,ASIC1,APBA1,APOE,CACNB4,CALB2,CHRNB2,EPHA4,EPHB2,F2R,GABRA5,GNAI1,GRIN2B,GUCY1A1,HRAS,HRH2,IL1RAP,KCNK3,KCNN1,KCNQ3,MME,MPP2,NFATC4,NPY,ROR2,SERPINE2,PLCB4,PRKAR2B,RGS4,CCL2,CX3CL1,SLC1A1,SLC1A4,TPBG,WNT7A,KMO,CADPS,LIN7A,CACNA1G,SNPH,AKAP9,CPLX2,CPLX1,NMU,RIMS1,PLCB1,SLC7A11,RNF19A,ZDHHC2,PCDHB14,PCDHB11,CLSTN2,LYNX1,SYT8,LRRK2,PTCHD1,SHISA8
14_Member	GO Biological Processes	GO:0099537	trans-synaptic signaling	-7.85542	-4.83893	57/691	40,41,320,348,785,794,1141,2043,2048,2149,2558,2770,2904,2982,3265,3274,3556,3777,3780,3786,4311,4355,4776,4852,4920,5270,5332,5577,5999,6347,6376,6505,6509,7162,7476,8564,8618,8825,8913,9751,10142,10814,10815,10874,22999,23236,23657,25897,51201,56122,56125,64084,66004,90019,120892,139411,440829	ASIC2,ASIC1,APBA1,APOE,CACNB4,CALB2,CHRNB2,EPHA4,EPHB2,F2R,GABRA5,GNAI1,GRIN2B,GUCY1A1,HRAS,HRH2,IL1RAP,KCNK3,KCNN1,KCNQ3,MME,MPP2,NFATC4,NPY,ROR2,SERPINE2,PLCB4,PRKAR2B,RGS4,CCL2,CX3CL1,SLC1A1,SLC1A4,TPBG,WNT7A,KMO,CADPS,LIN7A,CACNA1G,SNPH,AKAP9,CPLX2,CPLX1,NMU,RIMS1,PLCB1,SLC7A11,RNF19A,ZDHHC2,PCDHB14,PCDHB11,CLSTN2,LYNX1,SYT8,LRRK2,PTCHD1,SHISA8
14_Member	GO Biological Processes	GO:0099536	synaptic signaling	-7.65917	-4.74742	57/700	40,41,320,348,785,794,1141,2043,2048,2149,2558,2770,2904,2982,3265,3274,3556,3777,3780,3786,4311,4355,4776,4852,4920,5270,5332,5577,5999,6347,6376,6505,6509,7162,7476,8564,8618,8825,8913,9751,10142,10814,10815,10874,22999,23236,23657,25897,51201,56122,56125,64084,66004,90019,120892,139411,440829	ASIC2,ASIC1,APBA1,APOE,CACNB4,CALB2,CHRNB2,EPHA4,EPHB2,F2R,GABRA5,GNAI1,GRIN2B,GUCY1A1,HRAS,HRH2,IL1RAP,KCNK3,KCNN1,KCNQ3,MME,MPP2,NFATC4,NPY,ROR2,SERPINE2,PLCB4,PRKAR2B,RGS4,CCL2,CX3CL1,SLC1A1,SLC1A4,TPBG,WNT7A,KMO,CADPS,LIN7A,CACNA1G,SNPH,AKAP9,CPLX2,CPLX1,NMU,RIMS1,PLCB1,SLC7A11,RNF19A,ZDHHC2,PCDHB14,PCDHB11,CLSTN2,LYNX1,SYT8,LRRK2,PTCHD1,SHISA8
14_Member	GO Biological Processes	GO:0007268	chemical synaptic transmission	-7.61571	-4.73405	56/684	40,41,320,348,785,794,1141,2043,2048,2149,2558,2770,2904,2982,3265,3274,3777,3780,3786,4311,4355,4776,4852,4920,5270,5332,5577,5999,6347,6376,6505,6509,7162,7476,8564,8618,8825,8913,9751,10142,10814,10815,10874,22999,23236,23657,25897,51201,56122,56125,64084,66004,90019,120892,139411,440829	ASIC2,ASIC1,APBA1,APOE,CACNB4,CALB2,CHRNB2,EPHA4,EPHB2,F2R,GABRA5,GNAI1,GRIN2B,GUCY1A1,HRAS,HRH2,KCNK3,KCNN1,KCNQ3,MME,MPP2,NFATC4,NPY,ROR2,SERPINE2,PLCB4,PRKAR2B,RGS4,CCL2,CX3CL1,SLC1A1,SLC1A4,TPBG,WNT7A,KMO,CADPS,LIN7A,CACNA1G,SNPH,AKAP9,CPLX2,CPLX1,NMU,RIMS1,PLCB1,SLC7A11,RNF19A,ZDHHC2,PCDHB14,PCDHB11,CLSTN2,LYNX1,SYT8,LRRK2,PTCHD1,SHISA8
14_Member	GO Biological Processes	GO:0098916	anterograde trans-synaptic signaling	-7.61571	-4.73405	56/684	40,41,320,348,785,794,1141,2043,2048,2149,2558,2770,2904,2982,3265,3274,3777,3780,3786,4311,4355,4776,4852,4920,5270,5332,5577,5999,6347,6376,6505,6509,7162,7476,8564,8618,8825,8913,9751,10142,10814,10815,10874,22999,23236,23657,25897,51201,56122,56125,64084,66004,90019,120892,139411,440829	ASIC2,ASIC1,APBA1,APOE,CACNB4,CALB2,CHRNB2,EPHA4,EPHB2,F2R,GABRA5,GNAI1,GRIN2B,GUCY1A1,HRAS,HRH2,KCNK3,KCNN1,KCNQ3,MME,MPP2,NFATC4,NPY,ROR2,SERPINE2,PLCB4,PRKAR2B,RGS4,CCL2,CX3CL1,SLC1A1,SLC1A4,TPBG,WNT7A,KMO,CADPS,LIN7A,CACNA1G,SNPH,AKAP9,CPLX2,CPLX1,NMU,RIMS1,PLCB1,SLC7A11,RNF19A,ZDHHC2,PCDHB14,PCDHB11,CLSTN2,LYNX1,SYT8,LRRK2,PTCHD1,SHISA8
14_Member	GO Biological Processes	GO:0050804	modulation of chemical synaptic transmission	-6.03543	-3.58501	37/418	41,320,348,794,1141,2043,2048,2149,2770,2904,2982,3265,4311,4355,4776,4920,5270,5332,5577,5999,6347,6376,6505,7476,8564,10142,10814,10815,10874,22999,23236,23657,25897,51201,64084,120892,440829	ASIC1,APBA1,APOE,CALB2,CHRNB2,EPHA4,EPHB2,F2R,GNAI1,GRIN2B,GUCY1A1,HRAS,MME,MPP2,NFATC4,ROR2,SERPINE2,PLCB4,PRKAR2B,RGS4,CCL2,CX3CL1,SLC1A1,WNT7A,KMO,AKAP9,CPLX2,CPLX1,NMU,RIMS1,PLCB1,SLC7A11,RNF19A,ZDHHC2,CLSTN2,LRRK2,SHISA8
14_Member	GO Biological Processes	GO:0099177	regulation of trans-synaptic signaling	-6.01055	-3.56546	37/419	41,320,348,794,1141,2043,2048,2149,2770,2904,2982,3265,4311,4355,4776,4920,5270,5332,5577,5999,6347,6376,6505,7476,8564,10142,10814,10815,10874,22999,23236,23657,25897,51201,64084,120892,440829	ASIC1,APBA1,APOE,CALB2,CHRNB2,EPHA4,EPHB2,F2R,GNAI1,GRIN2B,GUCY1A1,HRAS,MME,MPP2,NFATC4,ROR2,SERPINE2,PLCB4,PRKAR2B,RGS4,CCL2,CX3CL1,SLC1A1,WNT7A,KMO,AKAP9,CPLX2,CPLX1,NMU,RIMS1,PLCB1,SLC7A11,RNF19A,ZDHHC2,CLSTN2,LRRK2,SHISA8
14_Member	GO Biological Processes	GO:0050806	positive regulation of synaptic transmission	-5.21937	-2.97106	19/158	348,794,2043,2048,2904,4311,4355,4776,4920,5270,5999,6347,6505,7476,8564,10874,22999,51201,64084	APOE,CALB2,EPHA4,EPHB2,GRIN2B,MME,MPP2,NFATC4,ROR2,SERPINE2,RGS4,CCL2,SLC1A1,WNT7A,KMO,NMU,RIMS1,ZDHHC2,CLSTN2
14_Member	GO Biological Processes	GO:0060291	long-term synaptic potentiation	-3.64381	-1.85075	11/83	348,794,2043,2048,2904,4311,4355,4776,5270,6505,51201	APOE,CALB2,EPHA4,EPHB2,GRIN2B,MME,MPP2,NFATC4,SERPINE2,SLC1A1,ZDHHC2
14_Member	GO Biological Processes	GO:0048167	regulation of synaptic plasticity	-3.13689	-1.4864	16/174	348,794,2043,2048,2904,3265,4311,4355,4776,5270,6376,6505,10814,22999,51201,440829	APOE,CALB2,EPHA4,EPHB2,GRIN2B,HRAS,MME,MPP2,NFATC4,SERPINE2,CX3CL1,SLC1A1,CPLX2,RIMS1,ZDHHC2,SHISA8
14_Member	GO Biological Processes	GO:1900271	regulation of long-term synaptic potentiation	-2.2332	-0.869492	6/45	348,794,2043,2048,4311,51201	APOE,CALB2,EPHA4,EPHB2,MME,ZDHHC2
15_Summary	GO Biological Processes	GO:0007507	heart development	-7.72578	-4.74742	49/556	182,650,652,1525,2280,2296,2302,2535,2539,2626,2735,3280,3479,3764,3776,4211,4776,5019,5111,5125,5999,6423,6469,6586,6662,6788,7291,8195,8313,8470,8862,9353,9821,10203,10512,10529,26281,26508,27063,55130,55636,64208,79633,92749,157378,161582,164781,221662,341640,577,858,2047,2069,3344,6272,6648,7138,8291,8912,23236,51176,56261,58494,60529,79365,81029,84159,91653,136319,284358,3574,4880,5324,6781,…	JAG1,BMP2,BMP4,CXADR,FKBP1A,FOXC1,FOXJ1,FZD2,G6PD,GATA4,GLI1,HES1,IGF1,KCNJ8,KCNK2,MEIS1,NFATC4,OXCT1,PCNA,PCSK5,RGS4,SFRP2,SHH,SLIT3,SOX9,STK3,TWIST1,MKKS,AXIN2,SORBS2,APLN,SLIT2,RB1CC1,CALCRL,SEMA3C,NEBL,FGF20,HEYL,ANKRD1,ODAD2,CHD7,POPDC3,FAT4,DRC1,TMEM65,DNAAF4,DAW1,RBM24,FREM2,ADGRB3,CAV2,EPHB1,EREG,FOXN2,SORT1,SOD2,TNNT1,DYSF,CACNA1H,PLCB1,LEF1,GPCPD1,JAM2,ALX4,BHLHE41,WNT5B,ARID5B,BOC,MTPN…
15_Member	GO Biological Processes	GO:0007507	heart development	-7.72578	-4.74742	49/556	182,650,652,1525,2280,2296,2302,2535,2539,2626,2735,3280,3479,3764,3776,4211,4776,5019,5111,5125,5999,6423,6469,6586,6662,6788,7291,8195,8313,8470,8862,9353,9821,10203,10512,10529,26281,26508,27063,55130,55636,64208,79633,92749,157378,161582,164781,221662,341640	JAG1,BMP2,BMP4,CXADR,FKBP1A,FOXC1,FOXJ1,FZD2,G6PD,GATA4,GLI1,HES1,IGF1,KCNJ8,KCNK2,MEIS1,NFATC4,OXCT1,PCNA,PCSK5,RGS4,SFRP2,SHH,SLIT3,SOX9,STK3,TWIST1,MKKS,AXIN2,SORBS2,APLN,SLIT2,RB1CC1,CALCRL,SEMA3C,NEBL,FGF20,HEYL,ANKRD1,ODAD2,CHD7,POPDC3,FAT4,DRC1,TMEM65,DNAAF4,DAW1,RBM24,FREM2
15_Member	GO Biological Processes	GO:0061061	muscle structure development	-5.68539	-3.33509	48/632	182,577,650,652,858,1525,2047,2069,2280,2296,2535,2539,2626,2735,3280,3344,3479,3776,4211,4776,5999,6272,6469,6648,6662,7138,7291,8291,8470,8912,10529,23236,26281,26508,27063,51176,55636,56261,58494,60529,64208,79365,81029,84159,91653,136319,221662,284358	JAG1,ADGRB3,BMP2,BMP4,CAV2,CXADR,EPHB1,EREG,FKBP1A,FOXC1,FZD2,G6PD,GATA4,GLI1,HES1,FOXN2,IGF1,KCNK2,MEIS1,NFATC4,RGS4,SORT1,SHH,SOD2,SOX9,TNNT1,TWIST1,DYSF,SORBS2,CACNA1H,NEBL,PLCB1,FGF20,HEYL,ANKRD1,LEF1,CHD7,GPCPD1,JAM2,ALX4,POPDC3,BHLHE41,WNT5B,ARID5B,BOC,MTPN,RBM24,MAMSTR
15_Member	GO Biological Processes	GO:1901862	negative regulation of muscle tissue development	-4.40904	-2.35976	10/57	650,652,2047,2539,3776,4211,5999,6469,7291,51176	BMP2,BMP4,EPHB1,G6PD,KCNK2,MEIS1,RGS4,SHH,TWIST1,LEF1
15_Member	GO Biological Processes	GO:0014706	striated muscle tissue development	-4.29629	-2.28763	29/352	650,652,858,1525,2047,2280,2296,2539,2626,2735,3344,3479,3776,4211,5999,6469,7291,8470,10512,10529,26281,26508,27063,51176,55636,56261,64208,136319,221662	BMP2,BMP4,CAV2,CXADR,EPHB1,FKBP1A,FOXC1,G6PD,GATA4,GLI1,FOXN2,IGF1,KCNK2,MEIS1,RGS4,SHH,TWIST1,SORBS2,SEMA3C,NEBL,FGF20,HEYL,ANKRD1,LEF1,CHD7,GPCPD1,POPDC3,MTPN,RBM24
15_Member	GO Biological Processes	GO:0060537	muscle tissue development	-4.25203	-2.26048	30/372	650,652,858,1525,2047,2280,2296,2539,2626,2735,3344,3479,3776,4211,5999,6469,6662,7291,8470,10512,10529,26281,26508,27063,51176,55636,56261,64208,136319,221662	BMP2,BMP4,CAV2,CXADR,EPHB1,FKBP1A,FOXC1,G6PD,GATA4,GLI1,FOXN2,IGF1,KCNK2,MEIS1,RGS4,SHH,SOX9,TWIST1,SORBS2,SEMA3C,NEBL,FGF20,HEYL,ANKRD1,LEF1,CHD7,GPCPD1,POPDC3,MTPN,RBM24
15_Member	GO Biological Processes	GO:0035265	organ growth	-3.85024	-1.98826	17/166	2296,2539,2626,2735,3479,3574,3776,4211,4880,5324,5999,6469,6662,6781,6788,8470,26281	FOXC1,G6PD,GATA4,GLI1,IGF1,IL7,KCNK2,MEIS1,NPPC,PLAG1,RGS4,SHH,SOX9,STC1,STK3,SORBS2,FGF20
15_Member	GO Biological Processes	GO:0045843	negative regulation of striated muscle tissue development	-3.7815	-1.94242	9/55	650,652,2047,2539,3776,4211,5999,7291,51176	BMP2,BMP4,EPHB1,G6PD,KCNK2,MEIS1,RGS4,TWIST1,LEF1
15_Member	GO Biological Processes	GO:0048635	negative regulation of muscle organ development	-3.71966	-1.89933	9/56	650,652,2047,2539,3776,4211,5999,7291,51176	BMP2,BMP4,EPHB1,G6PD,KCNK2,MEIS1,RGS4,TWIST1,LEF1
15_Member	GO Biological Processes	GO:0016202	regulation of striated muscle tissue development	-3.68188	-1.88049	15/140	650,652,2047,2539,2735,3479,3776,4211,5999,6469,7291,26281,51176,136319,221662	BMP2,BMP4,EPHB1,G6PD,GLI1,IGF1,KCNK2,MEIS1,RGS4,SHH,TWIST1,FGF20,LEF1,MTPN,RBM24
15_Member	GO Biological Processes	GO:1901861	regulation of muscle tissue development	-3.61405	-1.82601	15/142	650,652,2047,2539,2735,3479,3776,4211,5999,6469,7291,26281,51176,136319,221662	BMP2,BMP4,EPHB1,G6PD,GLI1,IGF1,KCNK2,MEIS1,RGS4,SHH,TWIST1,FGF20,LEF1,MTPN,RBM24
15_Member	GO Biological Processes	GO:0048634	regulation of muscle organ development	-3.54763	-1.7809	15/144	650,652,2047,2539,2735,3479,3776,4211,5999,6469,7291,26281,51176,136319,221662	BMP2,BMP4,EPHB1,G6PD,GLI1,IGF1,KCNK2,MEIS1,RGS4,SHH,TWIST1,FGF20,LEF1,MTPN,RBM24
15_Member	GO Biological Processes	GO:0007517	muscle organ development	-3.40166	-1.67419	28/378	650,652,858,2047,2280,2296,2535,2539,2735,3344,3479,3776,4211,5999,6469,7291,8912,26281,26508,27063,51176,55636,56261,60529,64208,84159,136319,221662	BMP2,BMP4,CAV2,EPHB1,FKBP1A,FOXC1,FZD2,G6PD,GLI1,FOXN2,IGF1,KCNK2,MEIS1,RGS4,SHH,TWIST1,CACNA1H,FGF20,HEYL,ANKRD1,LEF1,CHD7,GPCPD1,ALX4,POPDC3,ARID5B,MTPN,RBM24
15_Member	WikiPathways	WP4300	Extracellular vesicles in the crosstalk of cardiac cells	-2.98204	-1.37421	5/22	1950,2626,3479,3569,8470	EGF,GATA4,IGF1,IL6,SORBS2
15_Member	GO Biological Processes	GO:0033002	muscle cell proliferation	-2.81824	-1.26006	18/222	652,2047,2069,2296,2735,3248,3479,3569,3776,4211,4880,6376,6469,6648,7128,8862,10203,26281	BMP4,EPHB1,EREG,FOXC1,GLI1,HPGD,IGF1,IL6,KCNK2,MEIS1,NPPC,CX3CL1,SHH,SOD2,TNFAIP3,APLN,CALCRL,FGF20
15_Member	GO Biological Processes	GO:0048738	cardiac muscle tissue development	-2.70809	-1.18969	17/209	650,652,1525,2280,2296,2539,2626,2735,3479,3776,4211,5999,8470,10529,26281,27063,55636	BMP2,BMP4,CXADR,FKBP1A,FOXC1,G6PD,GATA4,GLI1,IGF1,KCNK2,MEIS1,RGS4,SORBS2,NEBL,FGF20,ANKRD1,CHD7
15_Member	GO Biological Processes	GO:0055017	cardiac muscle tissue growth	-2.6884	-1.17521	10/92	2296,2539,2626,2735,3479,3776,4211,5999,8470,26281	FOXC1,G6PD,GATA4,GLI1,IGF1,KCNK2,MEIS1,RGS4,SORBS2,FGF20
15_Member	GO Biological Processes	GO:0035051	cardiocyte differentiation	-2.55821	-1.07668	13/145	182,650,652,1525,2539,2626,3280,3479,5999,7291,8470,10512,10529	JAG1,BMP2,BMP4,CXADR,G6PD,GATA4,HES1,IGF1,RGS4,TWIST1,SORBS2,SEMA3C,NEBL
15_Member	GO Biological Processes	GO:0055006	cardiac cell development	-2.46492	-1.01073	9/83	182,652,1525,2539,2626,3479,5999,8470,10529	JAG1,BMP4,CXADR,G6PD,GATA4,IGF1,RGS4,SORBS2,NEBL
15_Member	GO Biological Processes	GO:0060419	heart growth	-2.42185	-0.990352	10/100	2296,2539,2626,2735,3479,3776,4211,5999,8470,26281	FOXC1,G6PD,GATA4,GLI1,IGF1,KCNK2,MEIS1,RGS4,SORBS2,FGF20
15_Member	GO Biological Processes	GO:0055001	muscle cell development	-2.42144	-0.990352	14/168	652,858,1525,2539,2626,3280,3479,4776,5999,7138,8291,8470,10529,27063	BMP4,CAV2,CXADR,G6PD,GATA4,HES1,IGF1,NFATC4,RGS4,TNNT1,DYSF,SORBS2,NEBL,ANKRD1
15_Member	GO Biological Processes	GO:0046620	regulation of organ growth	-2.36015	-0.945229	10/102	2296,2539,2735,3479,3574,3776,4211,5999,6788,26281	FOXC1,G6PD,GLI1,IGF1,IL7,KCNK2,MEIS1,RGS4,STK3,FGF20
15_Member	GO Biological Processes	GO:0055024	regulation of cardiac muscle tissue development	-2.19995	-0.844075	9/91	650,652,2539,2735,3479,3776,4211,5999,26281	BMP2,BMP4,G6PD,GLI1,IGF1,KCNK2,MEIS1,RGS4,FGF20
15_Member	GO Biological Processes	GO:0003298	physiological muscle hypertrophy	-2.17216	-0.833616	5/33	2539,2626,3479,5999,8470	G6PD,GATA4,IGF1,RGS4,SORBS2
15_Member	GO Biological Processes	GO:0003301	physiological cardiac muscle hypertrophy	-2.17216	-0.833616	5/33	2539,2626,3479,5999,8470	G6PD,GATA4,IGF1,RGS4,SORBS2
15_Member	GO Biological Processes	GO:0061049	cell growth involved in cardiac muscle cell development	-2.17216	-0.833616	5/33	2539,2626,3479,5999,8470	G6PD,GATA4,IGF1,RGS4,SORBS2
15_Member	GO Biological Processes	GO:0048640	negative regulation of developmental growth	-2.15793	-0.823923	10/109	652,2539,3776,4211,4504,5999,6423,6788,9723,10512	BMP4,G6PD,KCNK2,MEIS1,MT3,RGS4,SFRP2,STK3,SEMA3E,SEMA3C
15_Member	GO Biological Processes	GO:0055013	cardiac muscle cell development	-2.13607	-0.810191	8/77	652,1525,2539,2626,3479,5999,8470,10529	BMP4,CXADR,G6PD,GATA4,IGF1,RGS4,SORBS2,NEBL
15_Member	GO Biological Processes	GO:1905207	regulation of cardiocyte differentiation	-2.1213	-0.798627	7/62	650,652,2539,2626,3479,5999,10512	BMP2,BMP4,G6PD,GATA4,IGF1,RGS4,SEMA3C
16_Summary	GO Biological Processes	GO:0050808	synapse organization	-7.57445	-4.73405	40/411	40,323,348,577,718,785,1141,2043,2047,2048,2149,2239,2904,3480,3556,4776,4897,5064,5621,6376,7162,7476,8976,9723,9806,22891,23657,26115,51201,56122,56125,57549,64084,83992,91752,94030,120892,158038,221935,347902,4135,9201,22903,23043,4139,29993	ASIC2,APBB2,APOE,ADGRB3,C3,CACNB4,CHRNB2,EPHA4,EPHB1,EPHB2,F2R,GPC4,GRIN2B,IGF1R,IL1RAP,NFATC4,NRCAM,PALM,PRNP,CX3CL1,TPBG,WNT7A,WASL,SEMA3E,SPOCK2,ZNF365,SLC7A11,TANC2,ZDHHC2,PCDHB14,PCDHB11,IGSF9,CLSTN2,CTTNBP2,ZNF804A,LRRC4B,LRRK2,LINGO2,SDK1,AMIGO2,MAP6,DCLK1,BTBD3,TNIK,MARK1,PACSIN1
16_Member	GO Biological Processes	GO:0050808	synapse organization	-7.57445	-4.73405	40/411	40,323,348,577,718,785,1141,2043,2047,2048,2149,2239,2904,3480,3556,4776,4897,5064,5621,6376,7162,7476,8976,9723,9806,22891,23657,26115,51201,56122,56125,57549,64084,83992,91752,94030,120892,158038,221935,347902	ASIC2,APBB2,APOE,ADGRB3,C3,CACNB4,CHRNB2,EPHA4,EPHB1,EPHB2,F2R,GPC4,GRIN2B,IGF1R,IL1RAP,NFATC4,NRCAM,PALM,PRNP,CX3CL1,TPBG,WNT7A,WASL,SEMA3E,SPOCK2,ZNF365,SLC7A11,TANC2,ZDHHC2,PCDHB14,PCDHB11,IGSF9,CLSTN2,CTTNBP2,ZNF804A,LRRC4B,LRRK2,LINGO2,SDK1,AMIGO2
16_Member	GO Biological Processes	GO:0050807	regulation of synapse organization	-6.45982	-3.9241	25/213	40,348,577,1141,2043,2047,2048,2239,2904,3556,4776,5621,7162,7476,23657,26115,51201,57549,64084,83992,91752,94030,120892,158038,347902	ASIC2,APOE,ADGRB3,CHRNB2,EPHA4,EPHB1,EPHB2,GPC4,GRIN2B,IL1RAP,NFATC4,PRNP,TPBG,WNT7A,SLC7A11,TANC2,ZDHHC2,IGSF9,CLSTN2,CTTNBP2,ZNF804A,LRRC4B,LRRK2,LINGO2,AMIGO2
16_Member	GO Biological Processes	GO:0050803	regulation of synapse structure or activity	-6.08365	-3.62237	25/223	40,348,577,1141,2043,2047,2048,2239,2904,3556,4776,5621,7162,7476,23657,26115,51201,57549,64084,83992,91752,94030,120892,158038,347902	ASIC2,APOE,ADGRB3,CHRNB2,EPHA4,EPHB1,EPHB2,GPC4,GRIN2B,IL1RAP,NFATC4,PRNP,TPBG,WNT7A,SLC7A11,TANC2,ZDHHC2,IGSF9,CLSTN2,CTTNBP2,ZNF804A,LRRC4B,LRRK2,LINGO2,AMIGO2
16_Member	GO Biological Processes	GO:0051965	positive regulation of synapse assembly	-5.05623	-2.83483	11/59	40,577,2047,2048,3556,7162,7476,64084,94030,158038,347902	ASIC2,ADGRB3,EPHB1,EPHB2,IL1RAP,TPBG,WNT7A,CLSTN2,LRRC4B,LINGO2,AMIGO2
16_Member	GO Biological Processes	GO:0097061	dendritic spine organization	-5.05072	-2.83483	13/82	348,2043,2047,2048,2904,3480,5621,7476,8976,22891,26115,91752,120892	APOE,EPHA4,EPHB1,EPHB2,GRIN2B,IGF1R,PRNP,WNT7A,WASL,ZNF365,TANC2,ZNF804A,LRRK2
16_Member	GO Biological Processes	GO:0106027	neuron projection organization	-4.5499	-2.45528	13/91	348,2043,2047,2048,2904,3480,5621,7476,8976,22891,26115,91752,120892	APOE,EPHA4,EPHB1,EPHB2,GRIN2B,IGF1R,PRNP,WNT7A,WASL,ZNF365,TANC2,ZNF804A,LRRK2
16_Member	GO Biological Processes	GO:0051963	regulation of synapse assembly	-4.30006	-2.28763	13/96	40,577,1141,2047,2048,2239,3556,7162,7476,64084,94030,158038,347902	ASIC2,ADGRB3,CHRNB2,EPHB1,EPHB2,GPC4,IL1RAP,TPBG,WNT7A,CLSTN2,LRRC4B,LINGO2,AMIGO2
16_Member	GO Biological Processes	GO:0048813	dendrite morphogenesis	-4.26045	-2.26689	16/139	577,1141,2043,2047,2048,4135,4776,7162,7476,8976,9201,22891,22903,23043,26115,120892	ADGRB3,CHRNB2,EPHA4,EPHB1,EPHB2,MAP6,NFATC4,TPBG,WNT7A,WASL,DCLK1,ZNF365,BTBD3,TNIK,TANC2,LRRK2
16_Member	GO Biological Processes	GO:0007416	synapse assembly	-4.13007	-2.1794	18/173	40,577,1141,2047,2048,2239,3556,4897,7162,7476,9806,56122,56125,64084,94030,158038,221935,347902	ASIC2,ADGRB3,CHRNB2,EPHB1,EPHB2,GPC4,IL1RAP,NRCAM,TPBG,WNT7A,SPOCK2,PCDHB14,PCDHB11,CLSTN2,LRRC4B,LINGO2,SDK1,AMIGO2
16_Member	GO Biological Processes	GO:0099173	postsynapse organization	-4.01358	-2.09243	17/161	348,2043,2047,2048,2904,3480,3556,5621,7476,8976,22891,23657,26115,51201,91752,94030,120892	APOE,EPHA4,EPHB1,EPHB2,GRIN2B,IGF1R,IL1RAP,PRNP,WNT7A,WASL,ZNF365,SLC7A11,TANC2,ZDHHC2,ZNF804A,LRRC4B,LRRK2
16_Member	GO Biological Processes	GO:0016358	dendrite development	-3.78205	-1.94242	21/234	348,577,1141,2043,2047,2048,4135,4139,4776,7162,7476,8976,9201,22891,22903,23043,26115,29993,57549,120892,221935	APOE,ADGRB3,CHRNB2,EPHA4,EPHB1,EPHB2,MAP6,MARK1,NFATC4,TPBG,WNT7A,WASL,DCLK1,ZNF365,BTBD3,TNIK,TANC2,PACSIN1,IGSF9,LRRK2,SDK1
16_Member	GO Biological Processes	GO:0099175	regulation of postsynapse organization	-3.55136	-1.78352	12/99	348,2043,2904,3556,5621,7476,23657,26115,51201,91752,94030,120892	APOE,EPHA4,GRIN2B,IL1RAP,PRNP,WNT7A,SLC7A11,TANC2,ZDHHC2,ZNF804A,LRRC4B,LRRK2
16_Member	GO Biological Processes	GO:0060997	dendritic spine morphogenesis	-2.81444	-1.25963	8/60	2043,2047,2048,7476,8976,22891,26115,120892	EPHA4,EPHB1,EPHB2,WNT7A,WASL,ZNF365,TANC2,LRRK2
16_Member	GO Biological Processes	GO:0060996	dendritic spine development	-2.48545	-1.02909	10/98	348,2043,2047,2048,7476,8976,22891,26115,120892,221935	APOE,EPHA4,EPHB1,EPHB2,WNT7A,WASL,ZNF365,TANC2,LRRK2,SDK1
17_Summary	KEGG Pathway	hsa05200	Pathways in cancer	-7.24602	-4.53057	49/576	182,330,374,624,650,652,673,862,894,896,1288,1950,2149,2246,2308,2535,2735,2770,2788,2948,3082,3265,3280,3479,3480,3569,3574,3576,4193,4254,5332,6469,6775,7076,7476,7852,8313,8322,8817,10235,23236,26281,26508,51176,54498,57121,81029,119391,284217,1457,4683,283106,889,2904,5909,9732,154043,5243,2069,3676,5170,5516,5518,6446,5347,5896,6648,858,7291,10855,54776,685,56924,4939,9075,10686,57506,137075…	JAG1,BIRC3,AREG,BDKRB2,BMP2,BMP4,BRAF,RUNX1T1,CCND2,CCND3,COL4A6,EGF,F2R,FGF1,FOXO1,FZD2,GLI1,GNAI1,GNG7,GSTM4,HGF,HRAS,HES1,IGF1,IGF1R,IL6,IL7,CXCL8,MDM2,KITLG,PLCB4,SHH,STAT4,TIMP1,WNT7A,CXCR4,AXIN2,FZD4,FGF18,RASGRP2,PLCB1,FGF20,HEYL,LEF1,SMOX,LPAR5,WNT5B,GSTO2,LAMA1,CSNK2A1,NBN,CSNK2A3,KRIT1,GRIN2B,RAP1GAP,DOCK4,CNKSR3,ABCB1,EREG,ITGA4,PDPK1,PPP2CB,PPP2R1A,SGK1,PLK1,RAG1,SOD2,CAV2,TWIST1,HPSE…
17_Member	KEGG Pathway	hsa05200	Pathways in cancer	-7.24602	-4.53057	49/576	182,330,374,624,650,652,673,862,894,896,1288,1950,2149,2246,2308,2535,2735,2770,2788,2948,3082,3265,3280,3479,3480,3569,3574,3576,4193,4254,5332,6469,6775,7076,7476,7852,8313,8322,8817,10235,23236,26281,26508,51176,54498,57121,81029,119391,284217	JAG1,BIRC3,AREG,BDKRB2,BMP2,BMP4,BRAF,RUNX1T1,CCND2,CCND3,COL4A6,EGF,F2R,FGF1,FOXO1,FZD2,GLI1,GNAI1,GNG7,GSTM4,HGF,HRAS,HES1,IGF1,IGF1R,IL6,IL7,CXCL8,MDM2,KITLG,PLCB4,SHH,STAT4,TIMP1,WNT7A,CXCR4,AXIN2,FZD4,FGF18,RASGRP2,PLCB1,FGF20,HEYL,LEF1,SMOX,LPAR5,WNT5B,GSTO2,LAMA1
17_Member	WikiPathways	WP4262	Breast cancer pathway	-4.76823	-2.61971	18/155	673,1457,1950,2246,2535,3265,3280,3479,3480,4683,7476,8313,8817,26281,26508,51176,81029,283106	BRAF,CSNK2A1,EGF,FGF1,FZD2,HRAS,HES1,IGF1,IGF1R,NBN,WNT7A,AXIN2,FGF18,FGF20,HEYL,LEF1,WNT5B,CSNK2A3
17_Member	KEGG Pathway	ko05224	Breast cancer	-4.63111	-2.51771	17/144	182,673,1950,2246,2535,3265,3280,3479,3480,7476,8313,8322,8817,26281,26508,51176,81029	JAG1,BRAF,EGF,FGF1,FZD2,HRAS,HES1,IGF1,IGF1R,WNT7A,AXIN2,FZD4,FGF18,FGF20,HEYL,LEF1,WNT5B
17_Member	KEGG Pathway	hsa04015	Rap1 signaling pathway	-4.40061	-2.35767	22/228	673,889,1950,2149,2246,2770,2904,3082,3265,3479,3480,3569,4254,5332,5909,8817,9732,10235,23236,26281,57121,154043	BRAF,KRIT1,EGF,F2R,FGF1,GNAI1,GRIN2B,HGF,HRAS,IGF1,IGF1R,IL6,KITLG,PLCB4,RAP1GAP,FGF18,DOCK4,RASGRP2,PLCB1,FGF20,LPAR5,CNKSR3
17_Member	KEGG Pathway	hsa05224	Breast cancer	-3.9803	-2.07038	17/162	182,673,1950,2246,2535,3265,3280,3479,3480,7476,8313,8322,8817,26281,26508,51176,81029	JAG1,BRAF,EGF,FGF1,FZD2,HRAS,HES1,IGF1,IGF1R,WNT7A,AXIN2,FZD4,FGF18,FGF20,HEYL,LEF1,WNT5B
17_Member	KEGG Pathway	ko04015	Rap1 signaling pathway	-3.97903	-2.07038	20/210	673,889,1950,2149,2246,2770,2904,3082,3265,3479,3480,4254,5332,5909,8817,9732,10235,23236,26281,57121	BRAF,KRIT1,EGF,F2R,FGF1,GNAI1,GRIN2B,HGF,HRAS,IGF1,IGF1R,KITLG,PLCB4,RAP1GAP,FGF18,DOCK4,RASGRP2,PLCB1,FGF20,LPAR5
17_Member	KEGG Pathway	ko05218	Melanoma	-3.68568	-1.88308	10/69	673,1950,2246,3082,3265,3479,3480,4193,8817,26281	BRAF,EGF,FGF1,HGF,HRAS,IGF1,IGF1R,MDM2,FGF18,FGF20
17_Member	KEGG Pathway	hsa05218	Melanoma	-3.64381	-1.85075	11/83	673,1950,2246,3082,3265,3479,3480,3569,4193,8817,26281	BRAF,EGF,FGF1,HGF,HRAS,IGF1,IGF1R,IL6,MDM2,FGF18,FGF20
17_Member	KEGG Pathway	hsa05226	gastric cancer	-3.47992	-1.73591	16/162	673,1950,2246,2535,3082,3265,3569,5243,6469,7476,8313,8322,8817,26281,51176,81029	BRAF,EGF,FGF1,FZD2,HGF,HRAS,IL6,ABCB1,SHH,WNT7A,AXIN2,FZD4,FGF18,FGF20,LEF1,WNT5B
17_Member	KEGG Pathway	hsa04151	PI3K-Akt signaling pathway	-3.36527	-1.64883	28/380	374,894,896,1288,1950,2069,2149,2246,2788,3082,3265,3479,3480,3569,3574,3676,4193,4254,5170,5516,5518,6446,7076,8817,26281,57121,154043,284217	AREG,CCND2,CCND3,COL4A6,EGF,EREG,F2R,FGF1,GNG7,HGF,HRAS,IGF1,IGF1R,IL6,IL7,ITGA4,MDM2,KITLG,PDPK1,PPP2CB,PPP2R1A,SGK1,TIMP1,FGF18,FGF20,LPAR5,CNKSR3,LAMA1
17_Member	KEGG Pathway	hsa04068	foxo signaling pathway	-3.26578	-1.57712	14/137	673,894,1950,2308,3265,3479,3480,3569,4193,5170,5347,5896,6446,6648	BRAF,CCND2,EGF,FOXO1,HRAS,IGF1,IGF1R,IL6,MDM2,PDPK1,PLK1,RAG1,SGK1,SOD2
17_Member	KEGG Pathway	hsa05205	Proteoglycans in cancer	-2.90698	-1.32259	18/218	673,858,2535,3082,3265,3479,3480,3569,4193,5170,6469,7291,7476,8322,10855,54498,54776,81029	BRAF,CAV2,FZD2,HGF,HRAS,IGF1,IGF1R,IL6,MDM2,PDPK1,SHH,TWIST1,WNT7A,FZD4,HPSE,SMOX,PPP1R12C,WNT5B
17_Member	WikiPathways	WP3931	ESC Pluripotency Pathways	-2.89391	-1.3146	12/117	652,673,1950,2246,2535,3265,4193,7476,8322,8817,26281,81029	BMP4,BRAF,EGF,FGF1,FZD2,HRAS,MDM2,WNT7A,FZD4,FGF18,FGF20,WNT5B
17_Member	WikiPathways	WP4172	PI3K-Akt Signaling Pathway	-2.72029	-1.19686	24/340	894,896,1288,1950,2149,2246,2788,3082,3265,3479,3480,3569,3574,3676,4193,4254,5170,5516,5518,6446,8817,26281,57121,284217	CCND2,CCND3,COL4A6,EGF,F2R,FGF1,GNG7,HGF,HRAS,IGF1,IGF1R,IL6,IL7,ITGA4,MDM2,KITLG,PDPK1,PPP2CB,PPP2R1A,SGK1,FGF18,FGF20,LPAR5,LAMA1
17_Member	WikiPathways	WP673	ErbB Signaling Pathway	-2.6884	-1.17521	10/92	374,673,685,1950,2069,2308,3265,4193,5170,56924	AREG,BRAF,BTC,EGF,EREG,FOXO1,HRAS,MDM2,PDPK1,PAK6
17_Member	KEGG Pathway	ko04151	PI3K-Akt signaling pathway	-2.68692	-1.17435	24/342	894,896,1288,1950,2149,2246,2788,3082,3265,3479,3480,3569,3574,3676,4193,4254,5170,5516,5518,6446,8817,26281,57121,284217	CCND2,CCND3,COL4A6,EGF,F2R,FGF1,GNG7,HGF,HRAS,IGF1,IGF1R,IL6,IL7,ITGA4,MDM2,KITLG,PDPK1,PPP2CB,PPP2R1A,SGK1,FGF18,FGF20,LPAR5,LAMA1
17_Member	KEGG Pathway	hsa04510	Focal adhesion	-2.57918	-1.0901	17/215	330,673,858,894,896,1288,1950,3082,3265,3479,3480,3569,3676,5170,54776,56924,284217	BIRC3,BRAF,CAV2,CCND2,CCND3,COL4A6,EGF,HGF,HRAS,IGF1,IGF1R,IL6,ITGA4,PDPK1,PPP1R12C,PAK6,LAMA1
17_Member	WikiPathways	WP306	Focal Adhesion	-2.53186	-1.06008	16/199	330,673,858,894,896,1288,1950,3082,3265,3479,3480,3676,5170,54776,56924,284217	BIRC3,BRAF,CAV2,CCND2,CCND3,COL4A6,EGF,HGF,HRAS,IGF1,IGF1R,ITGA4,PDPK1,PPP1R12C,PAK6,LAMA1
17_Member	KEGG Pathway	ko04510	Focal adhesion	-2.53186	-1.06008	16/199	330,673,858,894,896,1288,1950,3082,3265,3479,3480,3676,5170,54776,56924,284217	BIRC3,BRAF,CAV2,CCND2,CCND3,COL4A6,EGF,HGF,HRAS,IGF1,IGF1R,ITGA4,PDPK1,PPP1R12C,PAK6,LAMA1
17_Member	KEGG Pathway	ko05160	Hepatitis C	-2.47907	-1.0238	12/131	673,1950,3265,3576,4939,5170,5516,5518,9075,10686,57506,137075	BRAF,EGF,HRAS,CXCL8,OAS2,PDPK1,PPP2CB,PPP2R1A,CLDN2,CLDN16,MAVS,CLDN23
17_Member	KEGG Pathway	ko05205	Proteoglycans in cancer	-2.44678	-1.0038	16/203	673,858,2535,3082,3265,3479,3480,4193,5170,6469,7291,7476,8322,10855,54776,81029	BRAF,CAV2,FZD2,HGF,HRAS,IGF1,IGF1R,MDM2,PDPK1,SHH,TWIST1,WNT7A,FZD4,HPSE,PPP1R12C,WNT5B
17_Member	WikiPathways	WP3932	Focal Adhesion-PI3K-Akt-mTOR-signaling pathway	-2.36055	-0.945229	21/303	1288,1950,2149,2246,2308,2788,3082,3169,3265,3479,3480,3676,4193,4254,5170,5516,5518,8817,26281,57121,284217	COL4A6,EGF,F2R,FGF1,FOXO1,GNG7,HGF,FOXA1,HRAS,IGF1,IGF1R,ITGA4,MDM2,KITLG,PDPK1,PPP2CB,PPP2R1A,FGF18,FGF20,LPAR5,LAMA1
17_Member	KEGG Pathway	hsa05215	Prostate cancer	-2.36015	-0.945229	10/102	374,673,1950,2308,3265,3479,3480,4193,5170,51176	AREG,BRAF,EGF,FOXO1,HRAS,IGF1,IGF1R,MDM2,PDPK1,LEF1
17_Member	KEGG Pathway	ko05215	Prostate cancer	-2.32793	-0.927115	9/87	673,1950,2308,3265,3479,3480,4193,5170,51176	BRAF,EGF,FOXO1,HRAS,IGF1,IGF1R,MDM2,PDPK1,LEF1
17_Member	KEGG Pathway	hsa05165	human papillomavirus infection	-2.22308	-0.862868	23/352	182,894,896,1288,1950,2308,2535,3265,3280,3676,4193,4242,4355,5516,5518,7476,8313,8322,26508,50617,81029,154043,284217	JAG1,CCND2,CCND3,COL4A6,EGF,FOXO1,FZD2,HRAS,HES1,ITGA4,MDM2,MFNG,MPP2,PPP2CB,PPP2R1A,WNT7A,AXIN2,FZD4,HEYL,ATP6V0A4,WNT5B,CNKSR3,LAMA1
17_Member	KEGG Pathway	hsa05225	hepatocellular carcinoma	-2.11881	-0.79733	14/182	673,2535,2948,3082,3265,3480,3569,7476,8110,8313,8322,51176,81029,119391	BRAF,FZD2,GSTM4,HGF,HRAS,IGF1R,IL6,WNT7A,DPF3,AXIN2,FZD4,LEF1,WNT5B,GSTO2
17_Member	WikiPathways	WP4155	Endometrial cancer	-2.08381	-0.775366	7/63	673,1950,2246,3265,5170,8313,51176	BRAF,EGF,FGF1,HRAS,PDPK1,AXIN2,LEF1
17_Member	KEGG Pathway	ko05213	Endometrial cancer	-2.01003	-0.732467	6/50	673,1950,3265,5170,8313,51176	BRAF,EGF,HRAS,PDPK1,AXIN2,LEF1
18_Summary	GO Biological Processes	GO:0043491	protein kinase B signaling	-6.97485	-4.30615	30/273	374,685,1950,2069,2152,2246,2626,3082,3479,3480,4254,4504,5076,5314,6347,6376,6662,6788,7162,8817,9365,10565,10855,26281,57333,57761,85453,92140,114882,114897,3265,5140,5170,3556,5516,5518,2308,4193,348,673,2904,5125,5782,5800,5921,6446,6456,7525,8651,9982,11059,29924,50617,284217,182,2280,3280,6469,8322,8658,9491,10142,26508,80853,1457,55004,5137,5577,896,3569,5896,10434,221002	AREG,BTC,EGF,EREG,F3,FGF1,GATA4,HGF,IGF1,IGF1R,KITLG,MT3,PAX2,PKHD1,CCL2,CX3CL1,SOX9,STK3,TPBG,FGF18,KL,ARFGEF1,HPSE,FGF20,RCN3,TRIB3,TSPYL5,MTDH,OSBPL8,C1QTNF1,HRAS,PDE3B,PDPK1,IL1RAP,PPP2CB,PPP2R1A,FOXO1,MDM2,APOE,BRAF,GRIN2B,PCSK5,PTPN12,PTPRO,RASA1,SGK1,SH3GL2,YES1,SOCS1,FGFBP1,WWP1,EPN1,ATP6V0A4,LAMA1,JAG1,FKBP1A,HES1,SHH,FZD4,TNKS,PSMF1,AKAP9,HEYL,KDM7A,CSNK2A1,LAMTOR1,PDE1C,PRKAR2B,CCND3,I…
18_Member	GO Biological Processes	GO:0043491	protein kinase B signaling	-6.97485	-4.30615	30/273	374,685,1950,2069,2152,2246,2626,3082,3479,3480,4254,4504,5076,5314,6347,6376,6662,6788,7162,8817,9365,10565,10855,26281,57333,57761,85453,92140,114882,114897	AREG,BTC,EGF,EREG,F3,FGF1,GATA4,HGF,IGF1,IGF1R,KITLG,MT3,PAX2,PKHD1,CCL2,CX3CL1,SOX9,STK3,TPBG,FGF18,KL,ARFGEF1,HPSE,FGF20,RCN3,TRIB3,TSPYL5,MTDH,OSBPL8,C1QTNF1
18_Member	GO Biological Processes	GO:0051897	positive regulation of protein kinase B signaling	-5.68624	-3.33509	21/175	374,685,1950,2069,2152,2246,3082,3480,4254,6376,6788,7162,8817,9365,10565,10855,26281,85453,92140,114882,114897	AREG,BTC,EGF,EREG,F3,FGF1,HGF,IGF1R,KITLG,CX3CL1,STK3,TPBG,FGF18,KL,ARFGEF1,HPSE,FGF20,TSPYL5,MTDH,OSBPL8,C1QTNF1
18_Member	GO Biological Processes	GO:0051896	regulation of protein kinase B signaling	-5.27632	-3.00732	25/247	374,685,1950,2069,2152,2246,2626,3082,3480,4254,5314,6376,6788,7162,8817,9365,10565,10855,26281,57333,57761,85453,92140,114882,114897	AREG,BTC,EGF,EREG,F3,FGF1,GATA4,HGF,IGF1R,KITLG,PKHD1,CX3CL1,STK3,TPBG,FGF18,KL,ARFGEF1,HPSE,FGF20,RCN3,TRIB3,TSPYL5,MTDH,OSBPL8,C1QTNF1
18_Member	Reactome Gene Sets	R-HSA-2428928	IRS-related events triggered by IGF1R	-4.77291	-2.62083	10/52	2246,3265,3479,3480,5140,5170,8817,9365,26281,57761	FGF1,HRAS,IGF1,IGF1R,PDE3B,PDPK1,FGF18,KL,FGF20,TRIB3
18_Member	Reactome Gene Sets	R-HSA-2428924	IGF1R signaling cascade	-4.69656	-2.57065	10/53	2246,3265,3479,3480,5140,5170,8817,9365,26281,57761	FGF1,HRAS,IGF1,IGF1R,PDE3B,PDPK1,FGF18,KL,FGF20,TRIB3
18_Member	Reactome Gene Sets	R-HSA-2404192	Signaling by Type 1 Insulin-like Growth Factor 1 Receptor (IGF1R)	-4.62207	-2.51114	10/54	2246,3265,3479,3480,5140,5170,8817,9365,26281,57761	FGF1,HRAS,IGF1,IGF1R,PDE3B,PDPK1,FGF18,KL,FGF20,TRIB3
18_Member	Reactome Gene Sets	R-HSA-199418	Negative regulation of the PI3K/AKT network	-4.15021	-2.19614	14/113	374,685,1950,2069,2246,3082,3556,4254,5516,5518,8817,9365,26281,57761	AREG,BTC,EGF,EREG,FGF1,HGF,IL1RAP,KITLG,PPP2CB,PPP2R1A,FGF18,KL,FGF20,TRIB3
18_Member	Reactome Gene Sets	R-HSA-2219528	PI3K/AKT Signaling in Cancer	-3.93586	-2.05449	13/104	374,685,1950,2069,2246,2308,3082,4193,4254,5170,8817,9365,26281	AREG,BTC,EGF,EREG,FGF1,FOXO1,HGF,MDM2,KITLG,PDPK1,FGF18,KL,FGF20
18_Member	Reactome Gene Sets	R-HSA-6811558	PI5P, PP2A and IER3 Regulate PI3K/AKT Signaling	-3.85094	-1.98826	13/106	374,685,1950,2069,2246,3082,3556,4254,5516,5518,8817,9365,26281	AREG,BTC,EGF,EREG,FGF1,HGF,IL1RAP,KITLG,PPP2CB,PPP2R1A,FGF18,KL,FGF20
18_Member	Reactome Gene Sets	R-HSA-9006934	Signaling by Receptor Tyrosine Kinases	-3.54405	-1.78064	35/505	348,374,673,685,1950,2069,2152,2246,2904,3082,3265,3479,3480,4254,5125,5140,5170,5516,5518,5782,5800,5921,6446,6456,7525,8651,8817,9365,9982,11059,26281,29924,50617,57761,284217	APOE,AREG,BRAF,BTC,EGF,EREG,F3,FGF1,GRIN2B,HGF,HRAS,IGF1,IGF1R,KITLG,PCSK5,PDE3B,PDPK1,PPP2CB,PPP2R1A,PTPN12,PTPRO,RASA1,SGK1,SH3GL2,YES1,SOCS1,FGF18,KL,FGFBP1,WWP1,FGF20,EPN1,ATP6V0A4,TRIB3,LAMA1
18_Member	Reactome Gene Sets	R-HSA-112399	IRS-mediated signalling	-3.47727	-1.73536	8/48	2246,3265,5140,5170,8817,9365,26281,57761	FGF1,HRAS,PDE3B,PDPK1,FGF18,KL,FGF20,TRIB3
18_Member	Reactome Gene Sets	R-HSA-5663202	Diseases of signal transduction by growth factor receptors and second messengers	-3.43801	-1.70131	29/395	182,374,673,685,1950,2069,2246,2280,2308,3082,3265,3280,4193,4254,5170,5516,5518,5782,6469,7525,8322,8658,8817,9365,9491,10142,26281,26508,80853	JAG1,AREG,BRAF,BTC,EGF,EREG,FGF1,FKBP1A,FOXO1,HGF,HRAS,HES1,MDM2,KITLG,PDPK1,PPP2CB,PPP2R1A,PTPN12,SHH,YES1,FZD4,TNKS,FGF18,KL,PSMF1,AKAP9,FGF20,HEYL,KDM7A
18_Member	Reactome Gene Sets	R-HSA-5654736	Signaling by FGFR1	-3.35228	-1.63874	8/50	673,2246,3265,5516,5518,8817,9365,26281	BRAF,FGF1,HRAS,PPP2CB,PPP2R1A,FGF18,KL,FGF20
18_Member	Reactome Gene Sets	R-HSA-5654732	Negative regulation of FGFR3 signaling	-3.25086	-1.56774	6/29	673,2246,5516,5518,8817,26281	BRAF,FGF1,PPP2CB,PPP2R1A,FGF18,FGF20
18_Member	Reactome Gene Sets	R-HSA-2219530	Constitutive Signaling by Aberrant PI3K in Cancer	-3.24657	-1.56527	10/78	374,685,1950,2069,2246,3082,4254,8817,9365,26281	AREG,BTC,EGF,EREG,FGF1,HGF,KITLG,FGF18,KL,FGF20
18_Member	Reactome Gene Sets	R-HSA-5654741	Signaling by FGFR3	-3.23976	-1.56191	7/40	673,2246,3265,5516,5518,8817,26281	BRAF,FGF1,HRAS,PPP2CB,PPP2R1A,FGF18,FGF20
18_Member	Reactome Gene Sets	R-HSA-5654743	Signaling by FGFR4	-3.17231	-1.51151	7/41	673,2246,3265,5516,5518,8817,26281	BRAF,FGF1,HRAS,PPP2CB,PPP2R1A,FGF18,FGF20
18_Member	Reactome Gene Sets	R-HSA-74751	Insulin receptor signalling cascade	-3.12113	-1.47656	8/54	2246,3265,5140,5170,8817,9365,26281,57761	FGF1,HRAS,PDE3B,PDPK1,FGF18,KL,FGF20,TRIB3
18_Member	Reactome Gene Sets	R-HSA-5654733	Negative regulation of FGFR4 signaling	-3.08775	-1.45148	6/31	673,2246,5516,5518,8817,26281	BRAF,FGF1,PPP2CB,PPP2R1A,FGF18,FGF20
18_Member	Reactome Gene Sets	R-HSA-1257604	PIP3 activates AKT signaling	-3.02118	-1.40343	21/267	374,685,1457,1950,2069,2246,2308,3082,3556,4193,4254,5170,5516,5518,8658,8817,9365,9491,26281,55004,57761	AREG,BTC,CSNK2A1,EGF,EREG,FGF1,FOXO1,HGF,IL1RAP,MDM2,KITLG,PDPK1,PPP2CB,PPP2R1A,TNKS,FGF18,KL,PSMF1,FGF20,LAMTOR1,TRIB3
18_Member	Reactome Gene Sets	R-HSA-109704	PI3K Cascade	-2.98224	-1.37421	7/44	2246,5140,5170,8817,9365,26281,57761	FGF1,PDE3B,PDPK1,FGF18,KL,FGF20,TRIB3
18_Member	Reactome Gene Sets	R-HSA-5654726	Negative regulation of FGFR1 signaling	-2.9376	-1.34287	6/33	673,2246,5516,5518,9365,26281	BRAF,FGF1,PPP2CB,PPP2R1A,KL,FGF20
18_Member	Reactome Gene Sets	R-HSA-9006925	Intracellular signaling by second messengers	-2.92862	-1.33687	23/309	374,685,1457,1950,2069,2246,2308,3082,3556,4193,4254,5137,5170,5516,5518,5577,8658,8817,9365,9491,26281,55004,57761	AREG,BTC,CSNK2A1,EGF,EREG,FGF1,FOXO1,HGF,IL1RAP,MDM2,KITLG,PDE1C,PDPK1,PPP2CB,PPP2R1A,PRKAR2B,TNKS,FGF18,KL,PSMF1,FGF20,LAMTOR1,TRIB3
18_Member	Reactome Gene Sets	R-HSA-5654727	Negative regulation of FGFR2 signaling	-2.86685	-1.29964	6/34	673,2246,5516,5518,8817,26281	BRAF,FGF1,PPP2CB,PPP2R1A,FGF18,FGF20
18_Member	Reactome Gene Sets	R-HSA-190371	FGFR3b ligand binding and activation	-2.8083	-1.25963	3/7	2246,8817,26281	FGF1,FGF18,FGF20
18_Member	Reactome Gene Sets	R-HSA-74752	Signaling by Insulin receptor	-2.65028	-1.14263	9/78	2246,3265,5140,5170,8817,9365,26281,50617,57761	FGF1,HRAS,PDE3B,PDPK1,FGF18,KL,FGF20,ATP6V0A4,TRIB3
18_Member	Reactome Gene Sets	R-HSA-5683057	MAPK family signaling cascades	-2.64508	-1.13865	23/325	374,673,685,896,1950,2069,2246,2308,2904,3082,3265,3569,4254,5516,5518,5896,5921,8817,9365,9491,10434,26281,221002	AREG,BRAF,BTC,CCND3,EGF,EREG,FGF1,FOXO1,GRIN2B,HGF,HRAS,IL6,KITLG,PPP2CB,PPP2R1A,RAG1,RASA1,FGF18,KL,PSMF1,LYPLA1,FGF20,RASGEF1A
18_Member	Reactome Gene Sets	R-HSA-5654704	SHC-mediated cascade:FGFR3	-2.43325	-0.996031	4/18	2246,3265,8817,26281	FGF1,HRAS,FGF18,FGF20
18_Member	Reactome Gene Sets	R-HSA-190236	Signaling by FGFR	-2.32793	-0.927115	9/87	673,2246,3265,5516,5518,8817,9365,9982,26281	BRAF,FGF1,HRAS,PPP2CB,PPP2R1A,FGF18,KL,FGFBP1,FGF20
18_Member	Reactome Gene Sets	R-HSA-5684996	MAPK1/MAPK3 signaling	-2.31706	-0.918152	20/286	374,673,685,1950,2069,2246,2904,3082,3265,3569,4254,5516,5518,5921,8817,9365,9491,10434,26281,221002	AREG,BRAF,BTC,EGF,EREG,FGF1,GRIN2B,HGF,HRAS,IL6,KITLG,PPP2CB,PPP2R1A,RASA1,FGF18,KL,PSMF1,LYPLA1,FGF20,RASGEF1A
18_Member	Reactome Gene Sets	R-HSA-5654738	Signaling by FGFR2	-2.27521	-0.892193	8/73	673,2246,3265,5516,5518,8817,9982,26281	BRAF,FGF1,HRAS,PPP2CB,PPP2R1A,FGF18,FGFBP1,FGF20
18_Member	Reactome Gene Sets	R-HSA-190241	FGFR2 ligand binding and activation	-2.25904	-0.886905	4/20	2246,8817,9982,26281	FGF1,FGF18,FGFBP1,FGF20
18_Member	Reactome Gene Sets	R-HSA-5654706	FRS-mediated FGFR3 signaling	-2.25904	-0.886905	4/20	2246,3265,8817,26281	FGF1,HRAS,FGF18,FGF20
18_Member	Reactome Gene Sets	R-HSA-5654719	SHC-mediated cascade:FGFR4	-2.25904	-0.886905	4/20	2246,3265,8817,26281	FGF1,HRAS,FGF18,FGF20
18_Member	Reactome Gene Sets	R-HSA-5654688	SHC-mediated cascade:FGFR1	-2.17992	-0.838467	4/21	2246,3265,9365,26281	FGF1,HRAS,KL,FGF20
18_Member	Reactome Gene Sets	R-HSA-5654712	FRS-mediated FGFR4 signaling	-2.10541	-0.791825	4/22	2246,3265,8817,26281	FGF1,HRAS,FGF18,FGF20
18_Member	Reactome Gene Sets	R-HSA-5655332	Signaling by FGFR3 in disease	-2.10541	-0.791825	4/22	2246,3265,8817,26281	FGF1,HRAS,FGF18,FGF20
18_Member	Reactome Gene Sets	R-HSA-8853338	Signaling by FGFR3 point mutants in cancer	-2.10541	-0.791825	4/22	2246,3265,8817,26281	FGF1,HRAS,FGF18,FGF20
18_Member	Reactome Gene Sets	R-HSA-5673001	RAF/MAP kinase cascade	-2.09436	-0.784676	19/280	374,673,685,1950,2069,2246,2904,3082,3265,4254,5516,5518,5921,8817,9365,9491,10434,26281,221002	AREG,BRAF,BTC,EGF,EREG,FGF1,GRIN2B,HGF,HRAS,KITLG,PPP2CB,PPP2R1A,RASA1,FGF18,KL,PSMF1,LYPLA1,FGF20,RASGEF1A
18_Member	Reactome Gene Sets	R-HSA-1839130	Signaling by activated point mutants of FGFR3	-2.06984	-0.774266	3/12	2246,8817,26281	FGF1,FGF18,FGF20
18_Member	Reactome Gene Sets	R-HSA-2033514	FGFR3 mutant receptor activation	-2.06984	-0.774266	3/12	2246,8817,26281	FGF1,FGF18,FGF20
18_Member	Reactome Gene Sets	R-HSA-5654693	FRS-mediated FGFR1 signaling	-2.03505	-0.751569	4/23	2246,3265,9365,26281	FGF1,HRAS,KL,FGF20
18_Member	Reactome Gene Sets	R-HSA-5654699	SHC-mediated cascade:FGFR2	-2.03505	-0.751569	4/23	2246,3265,8817,26281	FGF1,HRAS,FGF18,FGF20
19_Summary	GO Biological Processes	GO:0050673	epithelial cell proliferation	-6.80161	-4.16698	40/439	348,374,650,652,858,889,1001,1950,2069,2152,2246,2524,2735,2810,3082,3265,3280,3479,3569,3676,4163,5076,5170,5314,5798,6347,6423,6469,6657,6662,7128,7291,7476,8549,8817,8862,9982,51157,55366,55612,2149,2150,3480,3554,3576,4254,4920,6376,6648,7162,7852,9353,9723,9732,9806,10512,27243,29984,51176,54453,58494,65992,79846,81029,83700,1545,1803,6781,7076,84159,154810,286204	APOE,AREG,BMP2,BMP4,CAV2,KRIT1,CDH3,EGF,EREG,F3,FGF1,FUT2,GLI1,SFN,HGF,HRAS,HES1,IGF1,IL6,ITGA4,MCC,PAX2,PDPK1,PKHD1,PTPRN,CCL2,SFRP2,SHH,SOX2,SOX9,TNFAIP3,TWIST1,WNT7A,LGR5,FGF18,APLN,FGFBP1,ZNF580,LGR4,FERMT1,F2R,F2RL1,IGF1R,IL1R1,CXCL8,KITLG,ROR2,CX3CL1,SOD2,TPBG,CXCR4,SLIT2,SEMA3E,DOCK4,SPOCK2,SEMA3C,CHMP2A,RHOD,LEF1,RIN2,JAM2,DDRGK1,CFAP69,WNT5B,JAM3,CYP1B1,DPP4,STC1,TIMP1,ARID5B,AMOTL1,CRB2
19_Member	GO Biological Processes	GO:0050673	epithelial cell proliferation	-6.80161	-4.16698	40/439	348,374,650,652,858,889,1001,1950,2069,2152,2246,2524,2735,2810,3082,3265,3280,3479,3569,3676,4163,5076,5170,5314,5798,6347,6423,6469,6657,6662,7128,7291,7476,8549,8817,8862,9982,51157,55366,55612	APOE,AREG,BMP2,BMP4,CAV2,KRIT1,CDH3,EGF,EREG,F3,FGF1,FUT2,GLI1,SFN,HGF,HRAS,HES1,IGF1,IL6,ITGA4,MCC,PAX2,PDPK1,PKHD1,PTPRN,CCL2,SFRP2,SHH,SOX2,SOX9,TNFAIP3,TWIST1,WNT7A,LGR5,FGF18,APLN,FGFBP1,ZNF580,LGR4,FERMT1
19_Member	GO Biological Processes	GO:0050678	regulation of epithelial cell proliferation	-6.06196	-3.60615	35/383	348,374,650,652,858,889,1001,1950,2069,2152,2246,2524,2735,2810,3265,3280,3479,3676,4163,5076,5170,5314,5798,6347,6423,6469,6657,6662,7128,7291,7476,8817,8862,9982,51157	APOE,AREG,BMP2,BMP4,CAV2,KRIT1,CDH3,EGF,EREG,F3,FGF1,FUT2,GLI1,SFN,HRAS,HES1,IGF1,ITGA4,MCC,PAX2,PDPK1,PKHD1,PTPRN,CCL2,SFRP2,SHH,SOX2,SOX9,TNFAIP3,TWIST1,WNT7A,FGF18,APLN,FGFBP1,ZNF580
19_Member	GO Biological Processes	GO:0050679	positive regulation of epithelial cell proliferation	-5.72852	-3.36525	23/203	374,650,652,858,1001,1950,2152,2246,3265,3479,3676,5076,5170,5314,5798,6469,6662,7128,7291,7476,8862,9982,51157	AREG,BMP2,BMP4,CAV2,CDH3,EGF,F3,FGF1,HRAS,IGF1,ITGA4,PAX2,PDPK1,PKHD1,PTPRN,SHH,SOX9,TNFAIP3,TWIST1,WNT7A,APLN,FGFBP1,ZNF580
19_Member	GO Biological Processes	GO:0040017	positive regulation of locomotion	-4.76088	-2.61946	44/607	650,652,858,1950,2149,2150,2152,2246,3082,3265,3479,3480,3554,3569,3576,3676,4254,4920,5170,6376,6648,6662,7162,7291,7476,7852,8817,9353,9723,9732,9806,9982,10512,27243,29984,51157,51176,54453,55612,58494,65992,79846,81029,83700	BMP2,BMP4,CAV2,EGF,F2R,F2RL1,F3,FGF1,HGF,HRAS,IGF1,IGF1R,IL1R1,IL6,CXCL8,ITGA4,KITLG,ROR2,PDPK1,CX3CL1,SOD2,SOX9,TPBG,TWIST1,WNT7A,CXCR4,FGF18,SLIT2,SEMA3E,DOCK4,SPOCK2,FGFBP1,SEMA3C,CHMP2A,RHOD,ZNF580,LEF1,RIN2,FERMT1,JAM2,DDRGK1,CFAP69,WNT5B,JAM3
19_Member	GO Biological Processes	GO:2000147	positive regulation of cell motility	-3.93344	-2.05449	40/579	650,652,1950,2149,2150,2152,2246,3082,3265,3479,3480,3554,3569,3576,3676,4254,4920,5170,6376,6648,6662,7291,7476,7852,8817,9723,9732,9806,9982,10512,29984,51157,51176,54453,55612,58494,65992,79846,81029,83700	BMP2,BMP4,EGF,F2R,F2RL1,F3,FGF1,HGF,HRAS,IGF1,IGF1R,IL1R1,IL6,CXCL8,ITGA4,KITLG,ROR2,PDPK1,CX3CL1,SOD2,SOX9,TWIST1,WNT7A,CXCR4,FGF18,SEMA3E,DOCK4,SPOCK2,FGFBP1,SEMA3C,RHOD,ZNF580,LEF1,RIN2,FERMT1,JAM2,DDRGK1,CFAP69,WNT5B,JAM3
19_Member	GO Biological Processes	GO:0051272	positive regulation of cellular component movement	-3.65735	-1.86074	40/597	650,652,1950,2149,2150,2152,2246,3082,3265,3479,3480,3554,3569,3576,3676,4254,4920,5170,6376,6648,6662,7291,7476,7852,8817,9723,9732,9806,9982,10512,29984,51157,51176,54453,55612,58494,65992,79846,81029,83700	BMP2,BMP4,EGF,F2R,F2RL1,F3,FGF1,HGF,HRAS,IGF1,IGF1R,IL1R1,IL6,CXCL8,ITGA4,KITLG,ROR2,PDPK1,CX3CL1,SOD2,SOX9,TWIST1,WNT7A,CXCR4,FGF18,SEMA3E,DOCK4,SPOCK2,FGFBP1,SEMA3C,RHOD,ZNF580,LEF1,RIN2,FERMT1,JAM2,DDRGK1,CFAP69,WNT5B,JAM3
19_Member	GO Biological Processes	GO:0030335	positive regulation of cell migration	-3.38739	-1.66296	37/555	650,652,1950,2149,2150,2152,2246,3082,3265,3479,3480,3554,3569,3576,3676,4254,4920,5170,6376,6648,6662,7476,7852,8817,9723,9732,9982,10512,29984,51157,51176,54453,55612,58494,65992,81029,83700	BMP2,BMP4,EGF,F2R,F2RL1,F3,FGF1,HGF,HRAS,IGF1,IGF1R,IL1R1,IL6,CXCL8,ITGA4,KITLG,ROR2,PDPK1,CX3CL1,SOD2,SOX9,WNT7A,CXCR4,FGF18,SEMA3E,DOCK4,FGFBP1,SEMA3C,RHOD,ZNF580,LEF1,RIN2,FERMT1,JAM2,DDRGK1,WNT5B,JAM3
19_Member	GO Biological Processes	GO:0001936	regulation of endothelial cell proliferation	-2.48682	-1.02992	15/183	348,650,652,858,889,1950,2152,2524,3676,5170,6347,8817,8862,9982,51157	APOE,BMP2,BMP4,CAV2,KRIT1,EGF,F3,FUT2,ITGA4,PDPK1,CCL2,FGF18,APLN,FGFBP1,ZNF580
19_Member	GO Biological Processes	GO:0001667	ameboidal-type cell migration	-2.25368	-0.881999	29/474	348,652,889,1545,1803,1950,2246,3676,4163,4254,5170,6469,6662,6781,7076,7162,7291,7476,8817,9353,9723,9982,10512,51157,54453,55612,84159,154810,286204	APOE,BMP4,KRIT1,CYP1B1,DPP4,EGF,FGF1,ITGA4,MCC,KITLG,PDPK1,SHH,SOX9,STC1,TIMP1,TPBG,TWIST1,WNT7A,FGF18,SLIT2,SEMA3E,FGFBP1,SEMA3C,ZNF580,RIN2,FERMT1,ARID5B,AMOTL1,CRB2
19_Member	GO Biological Processes	GO:0001938	positive regulation of endothelial cell proliferation	-2.18558	-0.838467	10/108	650,652,858,1950,2152,3676,5170,8862,9982,51157	BMP2,BMP4,CAV2,EGF,F3,ITGA4,PDPK1,APLN,FGFBP1,ZNF580
19_Member	GO Biological Processes	GO:0001935	endothelial cell proliferation	-2.17241	-0.833616	15/198	348,650,652,858,889,1950,2152,2524,3676,5170,6347,8817,8862,9982,51157	APOE,BMP2,BMP4,CAV2,KRIT1,EGF,F3,FUT2,ITGA4,PDPK1,CCL2,FGF18,APLN,FGFBP1,ZNF580
20_Summary	Reactome Gene Sets	R-HSA-112316	Neuronal System	-6.68091	-4.07788	38/410	320,781,785,1141,2558,2770,2788,2893,2904,3265,3556,3748,3760,3764,3773,3775,3776,3777,3780,3781,3786,4193,5170,5577,6505,6539,7277,7915,8825,9132,9369,10815,22999,23136,23236,94030,116444,170850	APBA1,CACNA2D1,CACNB4,CHRNB2,GABRA5,GNAI1,GNG7,GRIA4,GRIN2B,HRAS,IL1RAP,KCNC3,KCNJ3,KCNJ8,KCNJ16,KCNK1,KCNK2,KCNK3,KCNN1,KCNN2,KCNQ3,MDM2,PDPK1,PRKAR2B,SLC1A1,SLC6A12,TUBA4A,ALDH5A1,LIN7A,KCNQ4,NRXN3,CPLX1,RIMS1,EPB41L3,PLCB1,LRRC4B,GRIN3B,KCNG3
20_Member	Reactome Gene Sets	R-HSA-112316	Neuronal System	-6.68091	-4.07788	38/410	320,781,785,1141,2558,2770,2788,2893,2904,3265,3556,3748,3760,3764,3773,3775,3776,3777,3780,3781,3786,4193,5170,5577,6505,6539,7277,7915,8825,9132,9369,10815,22999,23136,23236,94030,116444,170850	APBA1,CACNA2D1,CACNB4,CHRNB2,GABRA5,GNAI1,GNG7,GRIA4,GRIN2B,HRAS,IL1RAP,KCNC3,KCNJ3,KCNJ8,KCNJ16,KCNK1,KCNK2,KCNK3,KCNN1,KCNN2,KCNQ3,MDM2,PDPK1,PRKAR2B,SLC1A1,SLC6A12,TUBA4A,ALDH5A1,LIN7A,KCNQ4,NRXN3,CPLX1,RIMS1,EPB41L3,PLCB1,LRRC4B,GRIN3B,KCNG3
20_Member	Reactome Gene Sets	R-HSA-112315	Transmission across Chemical Synapses	-4.16817	-2.20894	24/270	320,781,785,1141,2558,2770,2788,2893,2904,3265,3760,3773,4193,5170,5577,6505,6539,7277,7915,8825,10815,22999,23236,116444	APBA1,CACNA2D1,CACNB4,CHRNB2,GABRA5,GNAI1,GNG7,GRIA4,GRIN2B,HRAS,KCNJ3,KCNJ16,MDM2,PDPK1,PRKAR2B,SLC1A1,SLC6A12,TUBA4A,ALDH5A1,LIN7A,CPLX1,RIMS1,PLCB1,GRIN3B
20_Member	Reactome Gene Sets	R-HSA-112314	Neurotransmitter receptors and postsynaptic signal transmission	-2.7976	-1.25399	17/205	320,1141,2558,2770,2788,2893,2904,3265,3760,3773,4193,5170,5577,7277,8825,23236,116444	APBA1,CHRNB2,GABRA5,GNAI1,GNG7,GRIA4,GRIN2B,HRAS,KCNJ3,KCNJ16,MDM2,PDPK1,PRKAR2B,TUBA4A,LIN7A,PLCB1,GRIN3B
20_Member	Reactome Gene Sets	R-HSA-442755	Activation of NMDA receptors and postsynaptic events	-2.13907	-0.811171	9/93	320,2893,2904,3265,5170,5577,7277,8825,116444	APBA1,GRIA4,GRIN2B,HRAS,PDPK1,PRKAR2B,TUBA4A,LIN7A,GRIN3B
