# Supplementary material for: Prognostic and Therapeutic Potential of the OIP5 Network in Papillary Renal Cell Carcinoma
Source: Cancers (Basel). 2021 Sep 6;13(17):4483. doi: 10.3390/cancers13174483 (PMC8431695; doi:10.3390/cancers13174483)
Supplement: Supplementary file 1 [file cancers-13-04483-s001.zip › cancers-1344530-supplementary/Table S5.xlsx]

## Sheet: Table S5
Table S5. DEGs derieved from primary pRCC with respect to OIP5 expression
Gene	Cytoband	Altered group (mean)	Unaltered group (mean)	Altered group (sd)	Unaltered group (sd)	Log Ratio	p-Value	q-Value	Higher expression in
AKR1B10	7q33	12.64	6.47	3.56	4.49	6.17	0.0003287	0.008114	Altered group
GPX2	14q23.3	8.67	2.84	3.05	2.73	5.82	0.0001708	0.005281	Altered group
MAT1A	10q22.3	6.8	2.43	2.77	2.62	4.37	0.0006816	0.0136	Altered group
CLDN11	3q26.2	8.09	3.76	2.04	1.76	4.33	7.527e-05	0.00286	Altered group
UGT1A9	2q37.1	10.99	6.68	2.11	3.77	4.32	6.869e-05	0.002671	Altered group
MMP1	11q22.2	6.88	2.6	3	2.26	4.28	0.001424	0.0218	Altered group
UGT1A1	2q37.1	6.18	1.91	1.42	2.16	4.27	2.437e-06	0.0002231	Altered group
ASPM	1q31.3	8.76	4.63	0.82	1.65	4.13	5.15e-09	1.62e-06	Altered group
NEIL3	4q34.3	7.03	3.02	1.03	1.56	4.01	1.95e-07	2.979e-05	Altered group
IGF2BP3	7p15.3	8.15	4.15	2.33	1.6	4.01	0.0003882	0.009189	Altered group
SLC7A11	4q28.3	9.03	5.05	1.97	2.22	3.98	0.0001035	0.003711	Altered group
AKR1B15	7q33	5.53	1.62	2.61	2.48	3.92	0.0009948	0.0172	Altered group
TOP2A	17q21.2	11.48	7.58	0.83	1.5	3.9	1.74e-08	4.498e-06	Altered group
KIF14	1q32.1	7.46	3.56	0.93	1.41	3.9	8.91e-08	1.56e-05	Altered group
PCSK5	9q21.13	9.63	5.74	1.77	1.91	3.89	5.131e-05	0.00215	Altered group
XK	Xp21.1	6.88	3	1.62	1.88	3.88	2.519e-05	0.001288	Altered group
PRR11	17q22	6.66	2.79	0.86	1.72	3.87	1.87e-08	4.708e-06	Altered group
DLGAP5	14q22.3	7.88	4.04	0.89	1.52	3.84	5.36e-08	1.07e-05	Altered group
CKAP2L	2q14.1	7.23	3.47	0.57	1.41	3.75	5.39e-11	3.39e-08	Altered group
KIF20A	5q31.2	9.1	5.35	0.69	1.52	3.75	1.2e-09	5.09e-07	Altered group
STC2	5q35.2	9.47	5.72	1.52	2.04	3.75	1.673e-05	0.0009494	Altered group
BUB1	2q13	9.07	5.35	0.64	1.37	3.73	6.83e-10	3.06e-07	Altered group
TTK	6q14.1	7.85	4.13	0.76	1.34	3.72	1.17e-08	3.261e-06	Altered group
CDC25C	5q31.2	6.47	2.76	0.54	1.36	3.71	1.89e-11	1.31e-08	Altered group
DEPDC1	1p31.3	7.41	3.71	0.96	1.35	3.69	2.5e-07	3.68e-05	Altered group
NEK2	1q32.3	7.97	4.33	0.85	1.42	3.65	5.75e-08	1.135e-05	Altered group
HAPLN1	5q14.3	5.12	1.47	2.74	1.96	3.65	0.002203	0.0289	Altered group
HJURP	2q37.1	8.39	4.75	0.82	1.41	3.64	3.55e-08	7.693e-06	Altered group
KIF4A	Xq13.1	8.37	4.75	0.69	1.4	3.62	2.86e-09	1.01e-06	Altered group
C2CD4A	15q22.2	8.46	4.88	2.83	2.35	3.58	0.00306	0.0356	Altered group
RRM2	2p25.1	10.24	6.67	0.88	1.33	3.57	1.4e-07	2.319e-05	Altered group
NUF2	1q23.3	7.49	3.94	0.96	1.43	3.55	3.48e-07	4.701e-05	Altered group
SLC44A5	1p31.1	7.97	4.45	1.22	3.29	3.51	9.81e-07	0.0001074	Altered group
HMMR	5q34	8.46	4.97	0.7	1.3	3.5	7.99e-09	2.395e-06	Altered group
UGT1A6	2q37.1	13.45	9.95	1.09	3.25	3.49	1.7e-07	2.712e-05	Altered group
EXO1	1q43	7.3	3.82	0.74	1.25	3.48	1.98e-08	4.935e-06	Altered group
CENPF	1q41	10.33	6.85	0.82	1.35	3.48	6.57e-08	1.261e-05	Altered group
FAM171B	2q32.1	8.46	4.99	1.22	2.03	3.47	3.561e-06	0.0002958	Altered group
NDC80	18p11.32	7.82	4.45	0.74	1.32	3.37	2.35e-08	5.563e-06	Altered group
DEPDC1B	5q12.1	7.63	4.26	0.85	1.4	3.37	1.31e-07	2.174e-05	Altered group
CCNB2	15q22.2	8.5	5.14	0.91	1.23	3.36	4.3e-07	5.582e-05	Altered group
CENPA	2p23.3	6.94	3.6	1.04	1.27	3.34	1.698e-06	0.0001669	Altered group
CEP55	10q23.33	8.74	5.41	0.87	1.25	3.33	2.69e-07	3.894e-05	Altered group
TPX2	20q11.21	10.19	6.91	0.62	1.29	3.28	2.76e-09	9.94e-07	Altered group
BIRC5	17q25.3	8.49	5.21	0.94	1.58	3.28	4.88e-07	6.217e-05	Altered group
KLK6	19q13.41	5.05	1.79	2.68	2.53	3.26	0.003815	0.0409	Altered group
MYBL2	20q13.12	9.36	6.1	1.15	1.53	3.25	4.839e-06	0.0003734	Altered group
SGO1	3p24.3	6.1	2.86	0.77	1.18	3.24	8.2e-08	1.501e-05	Altered group
NCAPG	4p15.31	8.42	5.21	0.71	1.36	3.21	2.06e-08	5.065e-06	Altered group
UBE2C	20q13.12	8.87	5.66	1.08	1.52	3.21	2.936e-06	0.0002594	Altered group
KIF18B	17q21.31	7.73	4.53	1.15	1.38	3.21	6.542e-06	0.000474	Altered group
PBK	8p21.1	7.77	4.57	0.91	1.48	3.2	4.91e-07	6.217e-05	Altered group
PIEZO2	18p11.22-p11.21	7.61	4.42	1.93	1.9	3.2	0.0004957	0.011	Altered group
TEX15	8p12	4.8	1.6	2.61	1.75	3.2	0.003695	0.04	Altered group
CDC6	17q21.2	9.3	6.12	0.41	1.16	3.18	8.17e-13	6.86e-10	Altered group
ANLN	7p14.2	9.46	6.29	0.78	1.38	3.18	8.19e-08	1.501e-05	Altered group
DTL	1q32.3	8.85	5.68	0.56	1.29	3.17	6.71e-10	3.06e-07	Altered group
C6ORF223	6p21.1	5.37	2.22	2	2.11	3.14	0.0006923	0.0137	Altered group
MKI67	10q26.2	10.38	7.25	0.84	1.34	3.13	2.93e-07	4.129e-05	Altered group
ZNF695	1q44	5.24	2.11	1.12	1.07	3.13	7.519e-06	0.0005277	Altered group
FAM83D	20q11.23	7.94	4.82	1.04	1.38	3.12	3.132e-06	0.0002705	Altered group
MCM10	10p13	7.14	4.01	1.14	1.35	3.12	7.865e-06	0.0005482	Altered group
KIF2C	1p34.1	8.61	5.5	0.9	1.25	3.11	7.45e-07	8.573e-05	Altered group
F2RL2	5q13.3	6.48	3.37	2.33	2.14	3.11	0.002135	0.0283	Altered group
GNG4	1q42.3	5.67	2.56	2.52	1.85	3.11	0.003524	0.0388	Altered group
BUB1B	15q15.1	8.32	5.22	0.74	1.15	3.1	8.9e-08	1.56e-05	Altered group
SKA1	18q21.1	6.88	3.78	0.92	1.19	3.1	1.006e-06	0.0001089	Altered group
KNL1	15q15.1	6.64	3.54	0.91	1.44	3.09	6.84e-07	8.102e-05	Altered group
SPC25	2q24.3	6.85	3.77	0.66	1.3	3.08	1.28e-08	3.529e-06	Altered group
IQGAP3	1q22	9.61	6.55	0.71	1.32	3.06	4.3e-08	8.935e-06	Altered group
PCLAF	15q22.31	8.9	5.84	0.79	1.24	3.06	1.81e-07	2.83e-05	Altered group
TICRR	15q26.1	6.89	3.83	0.96	1.17	3.06	1.787e-06	0.0001722	Altered group
NCAPH	2q11.2	7.89	4.85	0.86	1.13	3.05	6.71e-07	8.089e-05	Altered group
CDC20	1p34.2	9.12	6.09	0.72	1.22	3.02	6.89e-08	1.298e-05	Altered group
TROAP	12q13.12	7.73	4.72	1.25	1.44	3.02	2.399e-05	0.001239	Altered group
ESCO2	8p21.1	6.62	3.61	0.92	1.26	3.01	1.249e-06	0.0001304	Altered group
BRIP1	17q23.2	6.82	3.82	1.15	1.38	3.01	1.13e-05	0.000707	Altered group
LINC00839	10q11.21	6.34	3.33	2.18	2.68	3.01	0.001698	0.0241	Altered group
OIP5	15q15.1	6.62	3.63	0.58	0.96	3	9.53e-09	2.704e-06	Altered group
CENPI	Xq22.1	5.34	2.34	0.92	1.15	3	1.529e-06	0.0001532	Altered group
SHCBP1	16q11.2	8.39	5.4	0.75	1.22	2.99	1.29e-07	2.166e-05	Altered group
KIFC1	6p21.32	8.73	5.74	0.86	1.15	2.99	7.5e-07	8.585e-05	Altered group
CDCA2	8p21.2	6.8	3.82	1.17	1.42	2.99	1.408e-05	0.0008291	Altered group
POLQ	3q13.33	7.11	4.16	0.88	1.23	2.95	9.87e-07	0.0001074	Altered group
CDK1	10q21.2	9.18	6.25	0.84	1.14	2.93	6.83e-07	8.102e-05	Altered group
KIF18A	11p14.1	7.05	4.14	0.67	1.18	2.92	4.27e-08	8.935e-06	Altered group
FOLH1	11p11.12	6.94	4.02	1.17	2.02	2.91	1.182e-05	0.0007299	Altered group
FAM111B	11q12.1	8.23	5.33	0.63	1.26	2.9	1.32e-08	3.6e-06	Altered group
KIF15	3p21.31	6.71	3.82	1.21	1.23	2.9	2.599e-05	0.001314	Altered group
SKA3	13q12.11	7.11	4.22	0.58	1.14	2.89	5.74e-09	1.777e-06	Altered group
GTSE1	22q13.31	7.64	4.78	0.7	1.2	2.86	8.63e-08	1.539e-05	Altered group
NETO2	16q12.1	8.85	5.99	1.72	1.88	2.86	0.0004582	0.0104	Altered group
MELK	9p13.2	8.27	5.42	0.63	1.18	2.85	2.18e-08	5.295e-06	Altered group
CDC45	22q11.21	7.37	4.53	0.85	1.4	2.84	7.07e-07	8.29e-05	Altered group
CLSPN	1p34.3	6.52	3.68	1.02	1.37	2.84	6.023e-06	0.0004427	Altered group
PANX2	22q13.33	6.96	4.14	2.38	2.46	2.83	0.00441	0.0447	Altered group
PTTG1	5q33.3	8.78	5.97	1.14	1.22	2.81	1.986e-05	0.001078	Altered group
KIF23	15q23	8.64	5.85	0.72	1.24	2.79	1.44e-07	2.362e-05	Altered group
CDKN3	14q22.2	7.15	4.37	0.99	1.2	2.79	5.626e-06	0.0004213	Altered group
SAMD5	6q24.3	9.3	6.54	1.36	2.23	2.76	7.676e-05	0.002912	Altered group
FAM72D	1q21.1	5.92	3.18	0.78	1.08	2.75	6.42e-07	7.882e-05	Altered group
ERCC6L	Xq13.1	6.14	3.4	0.63	0.98	2.74	6.13e-08	1.186e-05	Altered group
CENPE	4q24	7.37	4.63	1.03	1.3	2.74	9.578e-06	0.0006203	Altered group
DDIAS	11q14.1	6.84	4.11	0.72	0.93	2.73	3.58e-07	4.746e-05	Altered group
SFRP1	8p11.21	7.64	4.92	1.78	2.66	2.72	0.000789	0.015	Altered group
KIF11	10q23.33	8.79	6.08	0.87	1.05	2.71	2.455e-06	0.0002238	Altered group
NUSAP1	15q15.1	10	7.29	0.49	0.98	2.7	1.67e-09	6.86e-07	Altered group
FOXM1	12p13.33	9.46	6.76	0.73	1.12	2.7	3.34e-07	4.582e-05	Altered group
ME1	6q14.2	9.32	6.62	1.01	2.03	2.7	4.528e-06	0.0003549	Altered group
PCSK6	15q26.3	7.79	5.09	1.67	1.77	2.7	0.0005602	0.0119	Altered group
CDCA8	1p34.3	8.35	5.66	0.68	0.91	2.69	2.28e-07	3.369e-05	Altered group
E2F7	12q21.2	6.3	3.62	1.36	1.35	2.69	0.0001288	0.004382	Altered group
ERBB4	2q34	5.52	2.86	1.95	2.54	2.66	0.001787	0.025	Altered group
CCL21	9p13.3	6.65	4	2.25	3	2.66	0.004529	0.0454	Altered group
TRNP1	1p36.11	9.57	6.92	2.06	2.52	2.65	0.002624	0.0324	Altered group
CDH11	16q21	8.56	5.91	1.17	2.26	2.64	2.478e-05	0.00127	Altered group
CCL20	2q36.3	6.62	3.98	2.16	1.91	2.64	0.003729	0.0402	Altered group
PRC1	15q26.1	9.69	7.07	0.58	0.96	2.63	3.09e-08	6.905e-06	Altered group
NQO1	16q22.1	12.92	10.3	1.86	1.92	2.63	0.001475	0.0223	Altered group
FAM72B	1p11.2	6.89	4.3	0.86	1.1	2.59	2.966e-06	0.0002608	Altered group
CCNJL	5q33.3	7.68	5.1	1.96	2.15	2.58	0.002329	0.03	Altered group
FOXD1	5q13.2	5.46	2.88	2.06	1.94	2.58	0.003235	0.0367	Altered group
BLM	15q26.1	7.11	4.54	0.87	0.95	2.57	3.95e-06	0.0003166	Altered group
C2ORF72	2q37.1	6.16	3.59	1.95	1.8	2.57	0.002311	0.0299	Altered group
XRCC2	7q36.1	6.36	3.81	0.95	1.14	2.55	8.809e-06	0.0005928	Altered group
RAD51	15q15.1	7.37	4.83	0.72	0.95	2.54	6.31e-07	7.802e-05	Altered group
CENPK	5q12.3	6.98	4.46	0.63	1.1	2.52	9.88e-08	1.716e-05	Altered group
CDCA5	11q13.1	8.51	5.99	0.85	0.95	2.52	3.741e-06	0.0003088	Altered group
ASF1B	19p13.12	9.09	6.59	0.91	1.09	2.5	7.022e-06	0.000503	Altered group
FAM72A	1q32.1	4.28	1.79	0.94	1.08	2.49	9.935e-06	0.0006333	Altered group
SAPCD2	9q34.3	7.98	5.48	1.53	1.3	2.49	0.0005597	0.0119	Altered group
ACAN	15q26.1	6.9	4.42	1.69	2.18	2.49	0.001095	0.0184	Altered group
LAMP5	20p12.2	5.26	2.78	1.94	2.27	2.48	0.002775	0.0335	Altered group
KIAA1211	4q12	7.43	4.96	1.09	1.82	2.47	3.02e-05	0.001445	Altered group
PLK1	16p12.2	8.45	5.98	0.63	1.11	2.46	1.21e-07	2.066e-05	Altered group
UGT1A3	2q37.1	3.81	1.35	2.04	1.79	2.46	0.004084	0.0425	Altered group
ANGPT2	8p23.1	8.45	6	0.96	1.73	2.45	8.618e-06	0.0005924	Altered group
ELOVL2	6p24.2	6.44	3.98	1.84	1.65	2.45	0.002168	0.0287	Altered group
AURKB	17p13.1	7.29	4.86	1.19	1.42	2.43	8.819e-05	0.003253	Altered group
TOX	8q12.1	7.48	5.06	1.48	1.83	2.42	0.0005027	0.0111	Altered group
LYPD6	2q23.2	5.24	2.83	1.72	1.54	2.41	0.001573	0.023	Altered group
HECW2	2q32.3	6.78	4.38	1.67	1.93	2.4	0.001319	0.0208	Altered group
LOC399815	10q26.13	4.08	1.7	1.53	1.03	2.39	0.0007788	0.0149	Altered group
LMNB1	5q23.2	9.84	7.46	0.59	0.88	2.38	1.53e-07	2.492e-05	Altered group
CYP4F11	19p13.12	9.97	7.59	1.66	2.02	2.38	0.00132	0.0208	Altered group
KCTD15	19q13.11	8.95	6.58	1.14	1.6	2.37	7.255e-05	0.002784	Altered group
ZSCAN12P1	6p22.1	5.52	3.16	1.27	1.15	2.37	0.0002094	0.006073	Altered group
B4GALNT1	12q13.3	5.68	3.3	1.83	1.87	2.37	0.002609	0.0324	Altered group
CCNB1	5q13.2	9.72	7.36	0.46	0.78	2.36	8.08e-09	2.395e-06	Altered group
COL6A3	2q37.3	10.38	8.02	1.66	2.05	2.36	0.001389	0.0215	Altered group
COL3A1	2q32.2	12.61	10.24	1.85	1.99	2.36	0.00277	0.0335	Altered group
ATAD2	8q24.13	9.43	7.08	0.56	0.94	2.35	7.78e-08	1.452e-05	Altered group
SGO2	2q33.1	7.69	5.36	0.57	0.97	2.33	8.28e-08	1.502e-05	Altered group
PSAT1	9q21.2	10.26	7.93	1.45	2.22	2.33	0.0005608	0.0119	Altered group
ORC1	1p32.3	7.28	4.96	0.82	0.94	2.32	5.825e-06	0.0004329	Altered group
RAD54L	1p34.1	7.26	4.94	0.87	1.01	2.32	9.443e-06	0.000614	Altered group
ORC6	16q11.2	7.71	5.39	1.06	0.91	2.32	6.095e-05	0.002445	Altered group
TRIP13	5p15.33	8.54	6.23	0.69	1.04	2.31	8.88e-07	9.942e-05	Altered group
EME1	17q21.33	6.97	4.66	0.92	1.06	2.31	1.619e-05	0.0009344	Altered group
LRP8	1p32.3	7.72	5.41	1.38	1.19	2.31	0.0004599	0.0104	Altered group
TXNRD1	12q23.3	13.62	11.33	1.86	1.31	2.3	0.003536	0.0388	Altered group
ESPL1	12q13.13	8.38	6.1	0.63	1.19	2.28	2.55e-07	3.719e-05	Altered group
TYRO3	15q15.1	8.52	6.24	1.48	1.47	2.28	0.0008398	0.0156	Altered group
RAD51AP1	12p13.32	7.84	5.56	0.5	0.82	2.27	2.89e-08	6.618e-06	Altered group
RDM1	17q12	5.25	2.98	1.28	1.32	2.26	0.0002997	0.007792	Altered group
FN1	2q35	14.63	12.37	1.85	1.92	2.25	0.003804	0.0408	Altered group
ISM1	20p12.1	6.95	4.7	1.93	1.83	2.25	0.004985	0.048	Altered group
ARHGAP11A	15q13.3	8.25	6.01	0.72	0.83	2.24	2.329e-06	0.0002158	Altered group
DNAJB3	2q37.1	2.98	0.74	1.36	1.05	2.24	0.0005173	0.0114	Altered group
ARHGAP11B	15q13.2	4.33	2.11	0.66	1.08	2.23	6.78e-07	8.102e-05	Altered group
CCNE2	8q22.1	6.54	4.31	0.83	1.03	2.23	8.958e-06	0.0005975	Altered group
SPC24	19p13.2	4.62	2.4	1.21	1.19	2.23	0.0002143	0.006165	Altered group
SLC16A1	1p13.2	9.95	7.74	1.37	1.85	2.22	0.0005303	0.0115	Altered group
BRCA2	13q13.1	6.75	4.54	0.53	1.21	2.21	2.46e-08	5.77e-06	Altered group
MND1	4q31.3	5.14	2.92	1.16	1.27	2.21	0.0001571	0.005014	Altered group
EPHA3	3p11.1	5.95	3.74	1.64	2.33	2.21	0.001952	0.0267	Altered group
TDO2	4q32.1	4.95	2.74	1.89	1.84	2.21	0.004943	0.0477	Altered group
CCNA2	4q27	8.18	5.98	0.75	1.05	2.2	3.187e-06	0.0002723	Altered group
ACVR1C	2q24.1	4.53	2.33	1.73	1.34	2.2	0.002938	0.0348	Altered group
ESM1	5q11.2	9.32	7.12	1.17	1.8	2.19	0.0001597	0.00507	Altered group
COL5A3	19p13.2	6.62	4.44	1.85	1.77	2.18	0.004675	0.0464	Altered group
SPAG5	17q11.2	9.48	7.32	0.93	1.16	2.16	3.111e-05	0.001478	Altered group
EPB41L4B	9q31.3	7.02	4.86	1.61	1.85	2.16	0.002043	0.0275	Altered group
UGDH	4p14	11.62	9.48	1.26	0.93	2.15	0.0004077	0.009537	Altered group
CXCL10	4q21.1	7.36	5.21	1.84	1.8	2.15	0.004893	0.0474	Altered group
HASPIN	17p13.2	5.39	3.25	0.8	1	2.14	9.196e-06	0.0006093	Altered group
CXCL11	4q21.1	5.05	2.91	1.77	1.69	2.14	0.003914	0.0414	Altered group
TOB2P1	6p22.1	6.2	4.06	1.84	1.31	2.14	0.005039	0.0482	Altered group
HELLS	10q23.33	7.68	5.55	1.09	0.94	2.13	0.0001455	0.004773	Altered group
RGS17	6q25.2	5.67	3.54	1.12	1.36	2.13	0.0001555	0.004978	Altered group
PIF1	15q22.31	5.34	3.21	1.31	1.27	2.13	0.0005751	0.0122	Altered group
TK1	17q25.3	11.1	8.98	0.83	1.07	2.12	1.28e-05	0.0007697	Altered group
SQLE	8q24.13	9.24	7.11	1.27	1.38	2.12	0.0004506	0.0103	Altered group
PCDH17	13q21.1	6.51	4.39	1.68	1.71	2.12	0.003013	0.0353	Altered group
DSCC1	8q24.12	7.01	4.9	0.73	0.71	2.11	5.487e-06	0.0004124	Altered group
WDR62	19q13.12	7.13	5.02	0.78	0.96	2.11	8.024e-06	0.0005573	Altered group
BARD1	2q35	5.89	3.78	0.88	1.51	2.11	1.717e-05	0.0009579	Altered group
TRIB3	20p13	10.22	8.13	1.08	1.6	2.1	0.0001279	0.004359	Altered group
GABRD	1p36.33	4.99	2.9	1.12	1.73	2.1	0.0001665	0.0052	Altered group
TEX19	17q25.3	2.77	0.67	1.74	0.94	2.1	0.00414	0.0428	Altered group
TERT	5p15.33	2.84	0.74	1.82	1.55	2.1	0.005202	0.0493	Altered group
STIL	1p33	8.23	6.14	1	0.7	2.09	8.616e-05	0.00319	Altered group
JPH1	8q21.11	7.14	5.05	1.78	1.52	2.09	0.004785	0.047	Altered group
CIP2A	3q13.13	7.81	5.74	0.72	0.97	2.07	4.524e-06	0.0003549	Altered group
MTFR2	6q23.3	6.31	4.24	0.77	0.88	2.07	8.921e-06	0.000597	Altered group
CDCA3	12p13.31	7.69	5.62	0.83	1.01	2.07	1.731e-05	0.0009606	Altered group
ADAMTS4	1q23.3	7.73	5.66	1.65	1.95	2.07	0.003249	0.0368	Altered group
UBE2T	1q32.1	8.25	6.19	0.68	0.83	2.06	2.876e-06	0.0002552	Altered group
TSKU	11q13.5	11.97	9.91	1.36	1.73	2.06	0.0008734	0.0159	Altered group
CHRNA5	15q25.1	6.24	4.17	1.65	1.37	2.06	0.003249	0.0368	Altered group
UHRF1	19p13.3	7.69	5.64	0.94	1.16	2.05	5.069e-05	0.002138	Altered group
PKMYT1	16p13.3	7.64	5.59	1.37	1.31	2.05	0.001032	0.0177	Altered group
ZNF488	10q11.22	3.86	1.81	1.4	1.33	2.05	0.001165	0.0191	Altered group
PARPBP	12q23.2	7.35	5.31	0.55	0.78	2.04	3.55e-07	4.73e-05	Altered group
PLPPR4	1p21.3-p21.2	4.79	2.75	1.62	1.6	2.04	0.003028	0.0354	Altered group
GJC1	17q21.31	7.37	5.35	1.46	1.47	2.02	0.001739	0.0245	Altered group
MEIS2	15q14	7.96	5.95	1	1.54	2.01	8.859e-05	0.003256	Altered group
KIAA1324L	7q21.12	6.98	4.97	1.51	2.5	2.01	0.002098	0.028	Altered group
BRCA1	17q21.31	9.08	7.08	0.37	0.8	2	1.79e-09	7.22e-07	Altered group
CENPU	4q35.1	8.58	6.58	0.94	0.94	2	7.107e-05	0.002753	Altered group
PIMREG	17p13.2	6.6	4.6	0.97	1.24	2	8.23e-05	0.003075	Altered group
SLIT3	5q34-q35.1	9.18	7.18	1.22	1.72	2	0.0004767	0.0107	Altered group
COL14A1	8q24.12	8.83	6.84	1.39	2.09	1.99	0.001255	0.0202	Altered group
GPR19	12p13.1	4.19	2.19	1.64	1.2	1.99	0.003897	0.0413	Altered group
GPC3	Xq26.2	7.93	5.94	1.67	1.9	1.99	0.004267	0.0437	Altered group
AURKA	20q13.2	8.88	6.89	0.35	0.79	1.98	5.17e-10	2.6e-07	Altered group
AUNIP	1p36.11	5.41	3.43	0.97	0.71	1.98	0.000106	0.003787	Altered group
ADH1B	4q23	7.42	5.44	1.53	2.71	1.98	0.002468	0.0312	Altered group
AKR1C3	10p15.1	13.33	11.36	1.09	1.44	1.97	0.0002373	0.006628	Altered group
SFRP4	7p14.1	8.63	6.67	1.2	1.91	1.97	0.0004531	0.0103	Altered group
CDH1	16q22.1	12.32	10.35	1.26	1.89	1.97	0.0006496	0.0132	Altered group
FANCB	Xp22.2	4.3	2.33	0.83	0.84	1.96	2.987e-05	0.001436	Altered group
ASPN	9q22.31	6.59	4.63	1.23	1.75	1.96	0.0006064	0.0126	Altered group
IL15RA	10p15.1	7.74	5.79	1.43	1.64	1.95	0.001814	0.0252	Altered group
MAD2L1	4q27	8.04	6.11	0.68	0.94	1.93	4.786e-06	0.0003722	Altered group
WDR76	15q15.3	7.4	5.48	0.86	0.91	1.93	4.348e-05	0.001875	Altered group
PCDH1	5q31.3	9.61	7.68	1.58	1.73	1.93	0.003659	0.0397	Altered group
TMED7-TICAM2	5q22.3	6.47	4.55	1.27	2.19	1.92	0.0008509	0.0156	Altered group
STRIP2	7q32.1	6.96	5.05	1.53	2.18	1.91	0.003268	0.037	Altered group
C17ORF53	17q21.31	7.07	5.17	0.57	0.92	1.9	8.35e-07	9.397e-05	Altered group
STOX1	10q22.1	5.5	3.61	1.37	1.9	1.9	0.001644	0.0236	Altered group
E2F2	1p36.12	6.49	4.6	0.67	1.09	1.89	3.905e-06	0.0003159	Altered group
CENPM	22q13.2	7.16	5.27	1.34	1.13	1.89	0.001544	0.0228	Altered group
KPNA2	17q24.2	11.2	9.32	0.5	0.71	1.88	3.47e-07	4.701e-05	Altered group
CCNE1	19q12	7.18	5.3	0.8	0.95	1.88	2.93e-05	0.001415	Altered group
FZD7	2q33.1	8.75	6.87	1.13	1.35	1.88	0.0004408	0.0101	Altered group
UCK2	1q24.1	8.79	6.92	0.6	0.8	1.87	2.181e-06	0.0002043	Altered group
STK26	Xq26.2	8.09	6.22	1.05	1.55	1.87	0.0002481	0.006818	Altered group
E2F8	11p15.1	5.56	3.69	1.05	1.54	1.87	0.0002582	0.007032	Altered group
SLC2A1	1p34.2	11.81	9.93	1.53	1.49	1.87	0.003636	0.0395	Altered group
NR5A2	1q32.1	5.62	3.77	0.93	1.2	1.86	0.000109	0.003833	Altered group
GAS2L3	12q23.1	7.18	5.32	1.01	2.09	1.86	0.0001607	0.005088	Altered group
MTHFD2	2p13.1	9.5	7.65	1.09	1.21	1.86	0.0003995	0.009399	Altered group
RAPGEF4	2q31.1	6.15	4.29	1.12	1.52	1.86	0.0004515	0.0103	Altered group
TBX2	17q23.2	9.31	7.45	1.37	1.64	1.86	0.00185	0.0256	Altered group
GINS4	8p11.21	8.06	6.21	0.36	0.75	1.85	4.1e-09	1.352e-06	Altered group
NRARP	9q34.3	7.55	5.7	0.63	1.23	1.85	2.066e-06	0.0001953	Altered group
OR51E1	11p15.4	4.82	2.97	0.92	1.45	1.85	8.946e-05	0.003276	Altered group
GCLM	1p22.1	9.77	7.93	1.13	1.19	1.85	0.0005267	0.0115	Altered group
FANCI	15q26.1	9.64	7.8	0.42	0.68	1.84	5.29e-08	1.066e-05	Altered group
MTBP	8q24.12	6.57	4.72	0.77	0.95	1.84	2.475e-05	0.00127	Altered group
PIR	Xp22.2	9.26	7.42	0.96	1.21	1.84	0.0001491	0.004859	Altered group
NOTCH3	19p13.12	10.73	8.89	1.3	1.67	1.84	0.001425	0.0218	Altered group
AIM2	1q23.1-q23.2	4.37	2.53	1.58	1.51	1.84	0.005064	0.0483	Altered group
LAMP3	3q27.1	6.79	4.96	1.12	1.51	1.83	0.0005166	0.0113	Altered group
CRISPLD1	8q21.13	8.2	6.37	1.37	1.71	1.83	0.002091	0.0279	Altered group
KIF4B	5q33.2	3.09	1.27	1.01	0.78	1.82	0.0002661	0.007165	Altered group
AKR1C2	10p15.1	11.83	10.01	1.18	1.95	1.82	0.0007245	0.0142	Altered group
ANO1	11q13.3	8.15	6.33	1.36	1.63	1.82	0.002107	0.0281	Altered group
PLN	6q22.31	6.25	4.43	1.45	2	1.82	0.003075	0.0356	Altered group
ABCA12	2q35	8.98	7.16	1.45	2.04	1.82	0.003129	0.036	Altered group
POLE2	14q21.3	5.96	4.15	0.75	0.94	1.8	2.375e-05	0.001233	Altered group
RGS20	8q11.23	5.05	3.25	1.37	1.84	1.8	0.002313	0.0299	Altered group
VEGFA	6p21.1	11.85	10.06	0.65	1.43	1.79	2.711e-06	0.0002438	Altered group
SPDL1	5q35.1	8.79	7.01	0.76	0.59	1.78	3.659e-05	0.001679	Altered group
PCDH18	4q28.3	6.32	4.56	1.32	1.61	1.77	0.002006	0.0272	Altered group
MYH11	16p13.11	10.14	8.37	1.43	2	1.77	0.003281	0.0371	Altered group
UGT1A4	2q37.1	2.44	0.67	1.51	1.12	1.77	0.004922	0.0476	Altered group
CKS2	9q22.2	9.44	7.69	0.49	0.95	1.76	2.76e-07	3.965e-05	Altered group
ASIC1	12q13.12	6.17	4.41	1.5	1.51	1.76	0.004813	0.047	Altered group
DPYSL3	5q32	9.11	7.38	1.45	1.63	1.73	0.004394	0.0446	Altered group
GINS1	20p11.21	8.46	6.76	0.39	0.72	1.7	3.83e-08	8.126e-06	Altered group
ATAD5	17q11.2	6.85	5.16	0.86	1.03	1.7	0.0001199	0.004121	Altered group
IDO1	8p11.21	6.99	5.3	1.05	1.65	1.69	0.0005391	0.0117	Altered group
STAT4	2q32.2-q32.3	7.17	5.48	1.25	1.34	1.69	0.002017	0.0273	Altered group
FBXO43	8q22.2	4.51	2.84	0.9	1.11	1.67	0.0001966	0.005836	Altered group
MCM4	8q11.21	10.49	8.83	0.53	0.97	1.66	1.025e-06	0.0001104	Altered group
EDNRA	4q31.22-q31.23	6.8	5.14	1.2	1.46	1.66	0.001642	0.0236	Altered group
ZNF681	19p12	7	5.35	0.69	0.89	1.65	2.414e-05	0.001244	Altered group
NR2F1-AS1	5q15	5.32	3.67	0.88	1.51	1.65	0.000142	0.004721	Altered group
CALCRL	2q32.1	9.53	7.88	1.1	1.2	1.65	0.0009644	0.0169	Altered group
KIF20B	10q23.31	8.26	6.62	0.66	1.02	1.64	1.292e-05	0.0007727	Altered group
NR2F1	5q15	7.48	5.85	0.87	1.71	1.64	0.0001342	0.004548	Altered group
SERINC5	5q14.1	6.36	4.72	0.97	2.07	1.64	0.0003251	0.008099	Altered group
EBF1	5q33.3	6.59	4.95	1.34	1.46	1.64	0.003725	0.0402	Altered group
MCM6	2q21.3	10.37	8.75	0.37	0.61	1.63	4.52e-08	9.281e-06	Altered group
CHAF1B	21q22.12-q22.13	7.65	6.02	0.73	0.87	1.63	4.535e-05	0.001943	Altered group
TFRC	3q29	10.95	9.32	0.93	1.08	1.63	0.0003135	0.007968	Altered group
SRXN1	20p13	11.97	10.34	1.27	0.97	1.63	0.002778	0.0335	Altered group
ADCY1	7p12.3	5.53	3.9	1.35	1.91	1.63	0.003998	0.0419	Altered group
RACGAP1	12q13.12	9.47	7.85	0.54	0.67	1.62	3.52e-06	0.0002942	Altered group
SIPA1L2	1q42.2	9.72	8.1	0.77	1.1	1.62	6.268e-05	0.002495	Altered group
ZNF165	6p22.1	7.28	5.66	0.87	0.82	1.62	0.0002134	0.00615	Altered group
C3ORF70	3q27.2	5.15	3.54	0.99	1.42	1.61	0.0005195	0.0114	Altered group
TBX3	12q24.21	7.26	5.64	1.29	1.62	1.61	0.003187	0.0364	Altered group
CCDC18	1p22.1	6.38	4.78	0.5	1.09	1.6	6.07e-07	7.551e-05	Altered group
TSACC	1q22	3.69	2.09	1.24	1.02	1.6	0.002767	0.0335	Altered group
KCNN3	1q21.3	4.29	2.7	1.3	1.58	1.6	0.003472	0.0384	Altered group
KLHL23	2q31.1	6.3	4.7	1.37	1.63	1.6	0.004906	0.0475	Altered group
C5ORF34	5p12	6.2	4.61	0.65	0.89	1.59	1.956e-05	0.001065	Altered group
CCDC138	2q13	5.89	4.3	0.7	0.95	1.59	3.671e-05	0.001679	Altered group
CENPW	6q22.32	7.1	5.52	0.91	0.76	1.59	0.0003429	0.008311	Altered group
SMC4	3q25.33	10.09	8.5	1.05	0.85	1.59	0.0009225	0.0165	Altered group
GPRC5B	16p12.3	10.26	8.68	1.09	1.43	1.58	0.001204	0.0195	Altered group
MANEAL	1p34.3	9.37	7.79	1.13	1.55	1.58	0.001545	0.0228	Altered group
KDR	4q12	8.89	7.32	1.14	1.48	1.58	0.001627	0.0235	Altered group
NID1	1q42.3	10.95	9.38	0.64	1.11	1.57	1.307e-05	0.0007787	Altered group
RAET1K	6q25.1	2.86	1.29	1.29	0.98	1.57	0.003915	0.0414	Altered group
MMD	17q22	9.81	8.25	1.07	0.82	1.56	0.001168	0.0191	Altered group
ZNF367	9q22.32|9q22.32	8.04	6.49	0.69	0.9	1.55	4.209e-05	0.001847	Altered group
ZNF281	1q32.1	8.38	6.83	0.98	1.33	1.55	0.0006182	0.0127	Altered group
GBP1	1p22.2	9.87	8.32	1.17	0.92	1.55	0.002332	0.03	Altered group
ZWINT	10q21.1	9.09	7.55	0.76	0.66	1.54	0.0001063	0.003789	Altered group
LIN9	1q42.12	7.22	5.68	0.76	0.69	1.54	0.0001125	0.003909	Altered group
FAR2	12p11.22	7.05	5.53	1.09	1.31	1.53	0.001542	0.0228	Altered group
FJX1	11p13	8.81	7.28	1.24	1.11	1.53	0.00347	0.0384	Altered group
CDT1	16q24.3	8.44	6.91	1.27	1.02	1.53	0.004175	0.0431	Altered group
ZNF93	19p12	6.39	4.87	0.95	0.91	1.52	0.0006176	0.0127	Altered group
SLC20A1	2q14.1	10.99	9.48	1.09	0.92	1.51	0.001634	0.0235	Altered group
NEURL1B	5q35.1	8.95	7.45	0.52	1.11	1.5	1.745e-06	0.0001698	Altered group
PLS3	Xq23	11.85	10.35	0.68	1.14	1.5	3.641e-05	0.001678	Altered group
STAT1	2q32.2	13.56	12.06	1.24	0.91	1.5	0.004045	0.0423	Altered group
CCNF	16p13.3	7.71	6.23	0.66	0.83	1.49	3.947e-05	0.001762	Altered group
ECT2	3q26.31	9.55	8.06	0.73	0.86	1.49	8.853e-05	0.003256	Altered group
ERO1A	14q22.1	10.31	8.83	0.85	0.99	1.48	0.0003228	0.008076	Altered group
RIPK2	8q21.3	9.57	8.11	0.73	0.68	1.47	0.0001135	0.003936	Altered group
PLK4	4q28.1	6.64	5.18	0.84	0.74	1.47	0.0003253	0.008099	Altered group
POC1A	3p21.2	7.36	5.89	0.85	0.74	1.47	0.0003499	0.008409	Altered group
CHORDC1	11q14.3	9.43	7.97	0.44	0.58	1.46	1.065e-06	0.0001141	Altered group
ADAMTS6	5q12.3	3.77	2.31	1.09	1.13	1.46	0.002036	0.0275	Altered group
FOXD2	1p33	5.74	4.28	1.12	0.88	1.46	0.002581	0.0321	Altered group
TMEFF1	9q31.1	6.83	5.38	1.15	1.17	1.46	0.003006	0.0353	Altered group
TPD52	8q21.13	10.68	9.23	0.59	0.9	1.45	1.665e-05	0.0009474	Altered group
FANCD2	3p25.3	8.4	6.95	0.86	0.67	1.45	0.000455	0.0103	Altered group
FLT1	13q12.3	10.07	8.63	1.02	1.22	1.45	0.001384	0.0214	Altered group
TMEM97	17q11.2	9.45	8.01	0.82	0.84	1.44	0.0003282	0.008112	Altered group
SASS6	1p21.2	7.22	5.79	0.54	0.65	1.43	9.366e-06	0.000614	Altered group
NDC1	1p32.3	8.51	7.08	0.65	0.85	1.43	4.88e-05	0.002074	Altered group
MYO1B	2q32.3	11.27	9.85	1.02	0.89	1.43	0.001563	0.0229	Altered group
CKAP2	13q14.3	9.15	7.74	0.51	0.74	1.41	5.291e-06	0.0004037	Altered group
LRRC10B	11q12.2	3.43	2.01	0.93	1.41	1.41	0.000849	0.0156	Altered group
HSP90AB2P	4p15.33	5.91	4.5	0.94	1.2	1.41	0.0009312	0.0165	Altered group
FLVCR1	1q32.3	7.55	6.14	1.01	0.77	1.41	0.001662	0.0238	Altered group
RFC3	13q13.2	8.39	7	0.36	0.56	1.4	1.88e-07	2.92e-05	Altered group
RBL1	20q11.23	7.22	5.82	0.62	1.16	1.4	2.726e-05	0.001356	Altered group
RFFL	17q12	10.72	9.32	0.75	0.59	1.4	0.0002047	0.005975	Altered group
MMS22L	6q16.1	8.21	6.81	0.76	0.67	1.4	0.0002307	0.006509	Altered group
TXLNG	Xp22.2	7.59	6.18	0.8	1.36	1.4	0.0002699	0.00725	Altered group
E2F1	20q11.22	8.22	6.82	0.88	1.01	1.4	0.0006432	0.0131	Altered group
ASPH	8q12.3	12.72	11.33	1.01	0.92	1.4	0.001736	0.0245	Altered group
TNFSF15	9q32	4.91	3.51	1.09	1.85	1.4	0.002674	0.0328	Altered group
TRIM59	3q25.33	7.89	6.5	0.99	0.86	1.39	0.001555	0.0228	Altered group
NCAPG2	7q36.3	8.94	7.56	0.54	0.67	1.38	1.417e-05	0.0008322	Altered group
S1PR3	9q22.1	8.3	6.91	0.97	1.51	1.38	0.001321	0.0208	Altered group
MIR100HG	11q24.1	6.28	4.9	1.09	1.49	1.38	0.002976	0.0351	Altered group
NKAIN1	1p35.2	4.83	3.46	0.56	1.22	1.37	9.245e-06	0.0006106	Altered group
TMPO-AS1	12q23.1	6.85	5.48	0.73	0.68	1.37	0.0001964	0.005836	Altered group
C1ORF112	1q24.2	7.12	5.75	0.73	0.63	1.37	0.0001981	0.005867	Altered group
SLC16A14	2q36.3	7.2	5.84	0.89	1.01	1.37	0.000823	0.0153	Altered group
BICD1	12p11.21	7.92	6.55	1.1	1.39	1.37	0.003181	0.0364	Altered group
SQSTM1	5q35.3	15.22	13.85	1.09	0.94	1.37	0.003267	0.037	Altered group
DAPK2	15q22.31	6.39	5.03	1.1	1.36	1.37	0.003389	0.0379	Altered group
SCML2	Xp22.13	5.52	4.15	1.17	1.19	1.37	0.004861	0.0473	Altered group
MPP3	17q21.31	6.57	5.22	0.79	1.27	1.35	0.0003339	0.008191	Altered group
C5ORF30	5q21.1	8.66	7.3	0.9	0.89	1.35	0.0009648	0.0169	Altered group
MNS1	15q21.3	8.42	7.07	0.91	0.96	1.35	0.001061	0.018	Altered group
COL4A1	13q34	13.11	11.77	0.93	1	1.34	0.001243	0.02	Altered group
FRZB	2q32.1	8.16	6.82	0.94	1.48	1.34	0.00126	0.0202	Altered group
GNA14	9q21.2	5.46	4.13	0.88	1.34	1.33	0.0008814	0.0159	Altered group
LDLRAD3	11p13	8.44	7.11	1.01	1.22	1.33	0.002367	0.0302	Altered group
TMPO	12q23.1	10.86	9.53	0.59	0.61	1.32	4.499e-05	0.001932	Altered group
CENPQ	6p12.3	7.15	5.83	0.7	0.62	1.32	0.0001883	0.005685	Altered group
DBF4	7q21.12	7.66	6.34	0.73	0.72	1.32	0.0002504	0.006862	Altered group
AURKAP1	1q41	3.92	2.6	1.07	0.89	1.32	0.003542	0.0388	Altered group
HIST1H2BK	6p22.1	9.59	8.27	1.12	1.18	1.32	0.004795	0.047	Altered group
MYC	8q24.21	11.41	10.1	0.5	1.29	1.31	3.017e-06	0.0002642	Altered group
GGH	8q12.3	9.41	8.09	0.54	1.1	1.31	1.108e-05	0.0006994	Altered group
ADAMTS15	11q24.3	7.03	5.71	0.86	2.24	1.31	0.0006755	0.0135	Altered group
ZNF239	10q11.21	7.09	5.79	0.66	0.83	1.3	0.0001117	0.003909	Altered group
SKP2	5p13.2	6.95	5.66	0.66	0.87	1.3	0.0001122	0.003909	Altered group
PTTG3P	8q13.1	1.84	0.54	0.67	0.57	1.3	0.0001514	0.004912	Altered group
MCM2	3q21.3	10.3	9.01	0.59	0.65	1.29	5.383e-05	0.002217	Altered group
TAF1A	1q41	6.43	5.14	0.68	0.82	1.29	0.0001619	0.005105	Altered group
CMTM8	3p22.3	7.7	6.4	0.74	0.74	1.29	0.0003098	0.007929	Altered group
B3GNT5	3q27.1	9.49	8.2	0.8	0.73	1.29	0.0006222	0.0128	Altered group
NPM1	5q35.1	13.8	12.51	0.82	0.62	1.29	0.0007484	0.0145	Altered group
GINS2	16q24.1	8.05	6.76	0.84	0.95	1.29	0.0008341	0.0155	Altered group
CENPH	5q13.2	7.52	6.22	0.85	0.72	1.29	0.000872	0.0159	Altered group
GPR137C	14q22.1	5.62	4.33	1.01	0.9	1.29	0.00274	0.0333	Altered group
GMNN	6p22.3	8.65	7.37	1.02	0.55	1.29	0.003106	0.0358	Altered group
CENPL	1q25.1	7.28	6.01	0.51	0.55	1.28	1.695e-05	0.0009565	Altered group
DHFR	5q14.1	8.75	7.47	0.57	0.75	1.28	3.977e-05	0.001768	Altered group
LOC727896	18p11.31	5.08	3.8	0.57	0.65	1.28	4.274e-05	0.001859	Altered group
WDHD1	14q22.2-q22.3	7.65	6.38	0.68	0.76	1.28	0.0001729	0.005302	Altered group
CENPN	16q23.2	8.77	7.49	0.53	0.59	1.27	2.304e-05	0.001215	Altered group
MBOAT1	6p22.3	7.98	6.71	0.58	1.16	1.27	3.154e-05	0.001491	Altered group
WASF1	6q21	9.65	8.38	0.57	0.65	1.27	4.482e-05	0.001929	Altered group
ZNF678	1q42.13	5.45	4.18	0.74	1.2	1.27	0.0003118	0.00796	Altered group
KLHDC8A	1q32.1	2.6	1.32	0.86	1.4	1.27	0.0009434	0.0167	Altered group
MFGE8	15q26.1	9.88	8.61	0.91	1.29	1.27	0.00148	0.0223	Altered group
P2RY1	3q25.2	4.06	2.8	1.05	1.42	1.27	0.004016	0.042	Altered group
INTS7	1q32.3	8.81	7.55	0.53	0.59	1.26	2.655e-05	0.001333	Altered group
CKS1B	1q21.3	9.17	7.91	0.54	0.59	1.26	2.896e-05	0.001406	Altered group
RMI2	16p13.13	8.38	7.12	0.83	0.94	1.26	0.0008644	0.0158	Altered group
HEYL	1p34.2	8.53	7.27	0.88	1.27	1.26	0.001316	0.0208	Altered group
F2R	5q13.3	9.62	8.35	1.03	1.1	1.26	0.003533	0.0388	Altered group
EZH2	7q36.1	8.12	6.87	0.61	0.81	1.25	8.284e-05	0.003084	Altered group
ELOVL5	6p12.1	11.63	10.38	0.83	0.78	1.25	0.0009142	0.0163	Altered group
CAVIN4	9q31.1	3.56	2.31	0.92	1.11	1.25	0.001886	0.026	Altered group
CHAC2	2p16.2	5.77	4.53	0.58	0.76	1.24	6.029e-05	0.002432	Altered group
FBXO5	6q25.2	7.05	5.81	0.62	0.72	1.24	0.0001087	0.003832	Altered group
TAF4B	18q11.2	7.54	6.3	0.83	0.84	1.24	0.0009614	0.0168	Altered group
C2ORF48	2p25.1	2.4	1.16	1.04	1.03	1.24	0.004325	0.0441	Altered group
TMEM185B	2q14.2	9.76	8.53	0.64	0.69	1.23	0.0001478	0.004828	Altered group
RGS5	1q23.3	11.47	10.24	0.78	1.45	1.23	0.0006129	0.0127	Altered group
GTF2H2B	5q13.2	7.23	5.99	0.95	1.56	1.23	0.002373	0.0303	Altered group
PABPC3	13q12.13	7.93	6.71	0.57	0.87	1.22	5.317e-05	0.002199	Altered group
SLC22A23	6p25.2	8.34	7.13	0.86	1.18	1.22	0.001351	0.0211	Altered group
PODXL	7q32.3	10.4	9.18	1.04	1.18	1.22	0.004842	0.0471	Altered group
SMC2	9q31.1	9.12	7.91	0.48	0.75	1.21	1.057e-05	0.0006692	Altered group
OAS3	12q24.13	10.6	9.39	0.6	0.85	1.21	8.945e-05	0.003276	Altered group
KCNJ8	12p12.1	8.07	6.86	0.84	1.31	1.21	0.001172	0.0192	Altered group
RXFP1	4q32.1	3.32	2.11	0.87	1.28	1.21	0.001488	0.0223	Altered group
GCLC	6p12.1	11.05	9.86	0.66	0.73	1.2	0.0002318	0.006519	Altered group
EPOP	17q12	7.13	5.93	0.89	1.11	1.2	0.001964	0.0268	Altered group
NUP155	5p13.2	8.93	7.74	0.62	0.85	1.19	0.0001475	0.004828	Altered group
DEK	6p22.3	11.36	10.18	0.46	0.58	1.18	1.312e-05	0.0007796	Altered group
DONSON	21q22.11	8.64	7.46	0.58	0.75	1.18	9.777e-05	0.003529	Altered group
FEN1	11q12.2	9.52	8.34	0.6	0.44	1.18	0.0001536	0.004953	Altered group
PAK1IP1	6p24.2	8.72	7.54	0.66	0.55	1.18	0.000291	0.007633	Altered group
FZD5	2q33.3	10.12	8.94	0.73	0.82	1.18	0.0005553	0.0119	Altered group
ASAP1	8q24.21-q24.22	10.11	8.94	0.45	0.81	1.17	6.771e-06	0.0004871	Altered group
HEATR1	1q43	10.35	9.18	0.5	0.62	1.17	2.603e-05	0.001314	Altered group
PRIM2	6p11.2	7.94	6.77	0.53	0.51	1.17	5.134e-05	0.00215	Altered group
DIAPH3	13q21.2	7.04	5.88	0.58	1.32	1.17	6.499e-05	0.002555	Altered group
MAP3K20	2q31.1	10.04	8.87	0.64	0.93	1.17	0.0002012	0.005908	Altered group
TRAM1	8q13.3	13.54	12.36	0.65	0.58	1.17	0.000275	0.007341	Altered group
PRIM1	12q13.3	7.18	6.01	0.82	0.76	1.17	0.001445	0.022	Altered group
ZNF280C	Xq26.1	7.06	5.9	0.36	0.68	1.16	9.36e-07	0.000103	Altered group
RAD54B	8q22.1	6.8	5.64	0.53	0.81	1.16	4.174e-05	0.001836	Altered group
KCNK1	1q42.2	9.08	7.92	0.81	0.73	1.16	0.001333	0.0209	Altered group
TTN	2q31.2	7.78	6.62	0.87	1.18	1.16	0.00197	0.0268	Altered group
NKD2	5p15.33	6.16	5	0.94	1.77	1.16	0.003235	0.0367	Altered group
CYYR1	21q21.3	7.66	6.5	0.97	1.11	1.16	0.00431	0.044	Altered group
DNA2	10q21.3	7.06	5.89	1.01	1.09	1.16	0.005262	0.0497	Altered group
UCHL5	1q31.2	9.27	8.12	0.44	0.68	1.15	9.825e-06	0.0006322	Altered group
ZNF391	6p22.1	5.57	4.42	0.73	1.11	1.15	0.0006271	0.0129	Altered group
SORD	15q21.1	9.6	8.44	0.92	1.37	1.15	0.00303	0.0354	Altered group
CHML	1q43	9.23	8.08	0.96	0.91	1.15	0.004188	0.0432	Altered group
MIS18A	21q22.11	8.14	7.01	0.58	0.5	1.14	0.0001437	0.004727	Altered group
POLR3G	5q14.3	5.88	4.74	0.82	0.59	1.14	0.001689	0.024	Altered group
JADE3	Xp11.3	9.09	7.95	0.84	0.69	1.14	0.001982	0.0269	Altered group
LIMS1	2q12.3	8.5	7.36	0.97	1.49	1.14	0.004782	0.047	Altered group
NOP58	2q33.1	10.6	9.47	0.27	0.58	1.13	3.34e-08	7.321e-06	Altered group
KNTC1	12q24.31	9.16	8.03	0.55	0.81	1.13	7.155e-05	0.002753	Altered group
LRP11	6q25.1	10.23	9.09	0.74	0.66	1.13	0.0008901	0.016	Altered group
MEIS1	2p14	7.06	5.92	0.87	1.63	1.13	0.002311	0.0299	Altered group
NT5E	6q14.3	10.23	9.1	0.88	1.3	1.13	0.002656	0.0327	Altered group
ZDHHC20	13q12.11	6.43	5.3	0.9	1.8	1.13	0.003069	0.0356	Altered group
CHEK1	11q24.2	8.11	6.99	0.5	0.59	1.12	4.334e-05	0.001873	Altered group
ZNF829	19q13.12	3.97	2.85	0.76	1.13	1.12	0.001098	0.0184	Altered group
ARHGEF39	9p13.3	7.27	6.15	0.77	0.93	1.12	0.001211	0.0196	Altered group
NIFK	2q14.3	10.03	8.92	0.35	0.5	1.11	1.775e-06	0.0001719	Altered group
PABPC1	8q22.3	14.48	13.37	0.48	0.64	1.11	2.904e-05	0.001406	Altered group
SPIN4	Xq11.1	7.41	6.31	0.51	0.74	1.11	4.649e-05	0.001988	Altered group
PRKDC	8q11.21	12.07	10.96	0.56	0.75	1.11	0.0001067	0.003789	Altered group
SMTN	22q12.2	10.05	8.94	0.69	0.85	1.11	0.0005495	0.0118	Altered group
HACE1	6q16.3	8.17	7.05	0.89	0.83	1.11	0.00332	0.0374	Altered group
NEDD4	15q21.3	9.17	8.05	0.91	0.95	1.11	0.00366	0.0397	Altered group
G3BP1	5q33.1	11.31	10.21	0.44	0.56	1.1	1.605e-05	0.0009289	Altered group
WDR12	2q33.2	9.69	8.59	0.48	0.55	1.1	3.356e-05	0.001576	Altered group
DDX21	10q22.1	10.42	9.32	0.57	1.13	1.1	0.0001072	0.003801	Altered group
MCM8	20p12.3	8.21	7.11	0.61	0.91	1.1	0.0002184	0.006246	Altered group
PPAT	4q12	8.51	7.41	0.68	0.7	1.1	0.0005407	0.0117	Altered group
CARNMT1	9q21.13	6.95	5.85	0.8	1.4	1.1	0.001634	0.0235	Altered group
IL4I1	19q13.33	8.75	7.65	0.81	1.41	1.1	0.001834	0.0254	Altered group
PUS7	7q22.3	8.81	7.72	0.49	0.7	1.09	3.955e-05	0.001762	Altered group
BRIX1	5p13.2	9.53	8.43	0.52	0.5	1.09	7.392e-05	0.00282	Altered group
THOC3	5q35.2	10.21	9.12	0.54	0.54	1.09	0.0001018	0.003657	Altered group
SNX16	8q21.13	8.3	7.21	0.61	0.68	1.09	0.0002813	0.00744	Altered group
KNSTRN	15q15.1	8.13	7.06	0.7	0.49	1.08	0.0008448	0.0156	Altered group
LYAR	4p16.3	8.37	7.31	0.44	0.49	1.07	2.13e-05	0.001138	Altered group
TMEM237	2q33.1	9.08	8.01	0.52	0.63	1.07	8.259e-05	0.00308	Altered group
NGF	1p13.2	4.18	3.11	0.59	1.39	1.07	0.0001527	0.004938	Altered group
ZWILCH	15q22.31	8.71	7.63	0.61	0.56	1.07	0.0003215	0.008054	Altered group
CASP8AP2	6q15	8.58	7.51	0.68	0.9	1.07	0.0006776	0.0136	Altered group
MAN2A1	5q21.3	9.68	8.61	0.77	1.59	1.07	0.001529	0.0226	Altered group
RIF1	2q23.3	9.54	8.47	0.79	1.21	1.07	0.001889	0.026	Altered group
CDC7	1p22.1	7.5	6.43	0.79	0.72	1.07	0.001936	0.0265	Altered group
RBBP5	1q32.1	9.12	8.06	0.49	0.95	1.06	4.038e-05	0.001788	Altered group
BCL9	1q21.2	9.91	8.85	0.57	0.68	1.06	0.0001954	0.005829	Altered group
CENPO	2p23.3	6.94	5.88	0.65	0.64	1.06	0.0005149	0.0113	Altered group
PKHD1L1	8q23.1-q23.2	2.75	1.69	0.91	1.17	1.06	0.004789	0.047	Altered group
PGM3	6q14.1	8.98	7.93	0.23	0.6	1.05	2.94e-09	1.02e-06	Altered group
MANEA	6q16.1	9.04	7.99	0.4	0.9	1.05	4.113e-06	0.0003261	Altered group
FOXRED2	22q12.3	9.4	8.35	0.63	0.85	1.05	0.0004354	0.01	Altered group
PTRH2	17q23.1	9.37	8.32	0.78	0.63	1.05	0.002011	0.0272	Altered group
RPE	2q34	10.13	9.09	0.25	0.64	1.04	1.85e-08	4.708e-06	Altered group
SSB	2q31.1	11.45	10.42	0.35	0.53	1.04	2.67e-06	0.0002411	Altered group
RFC4	3q27.3	8.74	7.7	0.37	0.52	1.04	5.455e-06	0.0004115	Altered group
PPIG	2q31.1	10.29	9.25	0.44	0.8	1.04	1.843e-05	0.001012	Altered group
ECE2	3q27.1	7.67	6.63	0.55	0.79	1.04	0.0001639	0.005136	Altered group
RNF2	1q25.3	9.42	8.38	0.59	0.49	1.04	0.0003153	0.007977	Altered group
PAICS	4q12	11.32	10.29	0.73	0.61	1.04	0.001475	0.0223	Altered group
KPNB1	17q21.32	12.8	11.76	0.28	0.5	1.03	2.14e-07	3.187e-05	Altered group
PANK3	5q34	8.66	7.63	0.58	0.93	1.03	0.0002364	0.006619	Altered group
HRC	19q13.33	4.96	3.93	0.68	1.31	1.03	0.0008209	0.0153	Altered group
BROX	1q41	8.69	7.67	0.78	1.2	1.03	0.002313	0.0299	Altered group
C19ORF48	19q13.33	10.44	9.41	0.88	0.68	1.03	0.004754	0.0468	Altered group
ATIC	2q35	11.72	10.7	0.35	0.51	1.02	3.876e-06	0.0003159	Altered group
RIOX2	3q11.2	9.15	8.14	0.53	0.85	1.02	0.0001386	0.004668	Altered group
RESF1	12p11.21	9.92	8.9	0.73	0.8	1.02	0.001643	0.0236	Altered group
PYGM	11q13.1	4.14	3.12	0.81	1.31	1.02	0.003148	0.0361	Altered group
NCAPD3	11q25	9.05	8.04	0.45	0.65	1.01	3.659e-05	0.001679	Altered group
TGS1	8q12.1	9.2	8.19	0.51	0.59	1.01	0.0001226	0.004194	Altered group
ZKSCAN8	6p22.1	8.44	7.43	0.77	1.7	1.01	0.002323	0.03	Altered group
SLC30A6	2p22.3	8.33	7.32	0.77	0.97	1.01	0.002504	0.0314	Altered group
SBNO1	12q24.31	9.06	8.05	0.82	1.55	1.01	0.003518	0.0387	Altered group
TCF19	6p21.33	9	8	0.45	0.75	1	3.496e-05	0.001626	Altered group
UAP1	1q23.3	9.33	8.33	0.48	0.64	1	7.161e-05	0.002753	Altered group
INTS8	8q22.1	9.58	8.58	0.56	0.49	1	0.000308	0.007917	Altered group
RAD18	3p25.3	7.51	6.51	0.65	0.72	1	0.0007756	0.0148	Altered group
ABCB6	2q35	10.41	9.41	0.77	0.91	1	0.00249	0.0313	Altered group
SPAG1	8q22.2	8.16	7.16	0.77	0.78	1	0.002614	0.0324	Altered group
ZSWIM7	17p12	7.74	8.74	0.53	0.62	-1	0.0001549	0.004967	Unaltered group
ABHD14A	3p21.2	8.34	9.33	0.55	0.77	-1	0.0002119	0.006114	Unaltered group
DIP2C	10p15.3	9.18	10.19	0.65	0.62	-1	0.0007729	0.0148	Unaltered group
NLRP14	11p15.4	1.26	2.25	0.72	1.17	-1	0.001619	0.0234	Unaltered group
FAM186B	12q13.12	3.92	4.92	0.75	0.82	-1	0.002109	0.0281	Unaltered group
UFSP2	4q35.1	8.61	9.62	0.32	0.48	-1.01	1.406e-06	0.0001437	Unaltered group
GATA1	Xp11.23	0.43	1.44	0.43	1.05	-1.01	1.203e-05	0.0007386	Unaltered group
PEMT	17p11.2	8.13	9.14	0.66	0.69	-1.01	0.000875	0.0159	Unaltered group
RAD51AP2	2p24.2	0.38	1.39	0.71	1.54	-1.01	0.001285	0.0205	Unaltered group
C17ORF50	17q12	1.09	2.1	0.71	1.31	-1.01	0.00129	0.0205	Unaltered group
LRCH4	7q22.1	8.97	9.99	0.73	0.56	-1.01	0.001631	0.0235	Unaltered group
ARHGEF37	5q32	7.32	8.33	0.78	0.88	-1.01	0.002625	0.0324	Unaltered group
RPL21P44	4q12	0.68	1.7	0.62	0.98	-1.02	0.0004246	0.009853	Unaltered group
KLC4	6p21.1	9.45	10.47	0.71	0.63	-1.02	0.001323	0.0209	Unaltered group
TMEM256	17p13.1	8.67	9.69	0.87	0.78	-1.02	0.004889	0.0474	Unaltered group
TMEM143	19q13.33	7.57	8.59	0.88	0.62	-1.02	0.005124	0.0488	Unaltered group
C17ORF100	17p13.1	5.72	6.74	0.61	0.88	-1.03	0.0003864	0.009157	Unaltered group
SPRYD3	12q13.13	9.92	10.95	0.65	0.49	-1.03	0.0006899	0.0137	Unaltered group
HOXC4	12q13.13	6.55	7.59	0.84	1.17	-1.03	0.003632	0.0395	Unaltered group
VGLL4	3p25.3-p25.2	10.64	11.69	0.75	0.7	-1.04	0.001739	0.0245	Unaltered group
DNAJC4	11q13.1	9.14	10.18	0.84	0.66	-1.04	0.003432	0.0382	Unaltered group
CXCL16	17p13.2	10.52	11.56	0.87	0.82	-1.04	0.004306	0.0439	Unaltered group
ZBTB4	17p13.1	10.61	11.66	0.56	0.46	-1.05	0.0002073	0.006035	Unaltered group
UBXN11	1p36.11	8.75	9.8	0.8	0.96	-1.05	0.002449	0.031	Unaltered group
CX3CL1	16q21	10.96	12.01	0.82	0.74	-1.05	0.002975	0.0351	Unaltered group
SLC2A11	22q11.23	7.63	8.68	0.91	0.64	-1.05	0.005281	0.0498	Unaltered group
FCSK	16q22.1	9.19	10.26	0.46	0.67	-1.06	3.103e-05	0.001477	Unaltered group
FBXO24	7q22.1	2.63	3.69	0.62	1.13	-1.06	0.0003045	0.007852	Unaltered group
MCF2L	13q34	8.38	9.44	0.76	0.84	-1.06	0.001614	0.0234	Unaltered group
CPLANE2	1p36.13	5.41	6.47	0.8	0.63	-1.06	0.002229	0.0292	Unaltered group
HSD3B2	1p12	0.78	1.84	0.89	1.42	-1.06	0.004381	0.0445	Unaltered group
TK2	16q21	9.87	10.94	0.6	0.61	-1.07	0.0002998	0.007792	Unaltered group
TTC36	11q23.3	0.63	1.7	0.72	1.22	-1.07	0.0009665	0.0169	Unaltered group
HEMK1	3p21.31	8.21	9.29	0.32	0.64	-1.08	4.87e-07	6.217e-05	Unaltered group
KDM6B	17p13.1	9.31	10.4	0.44	0.56	-1.08	1.628e-05	0.000937	Unaltered group
CYB5D2	17p13.2	8.82	9.9	0.51	0.64	-1.08	6.256e-05	0.002495	Unaltered group
KCNE1	21q22.12	1.26	2.34	0.55	1.63	-1.08	6.491e-05	0.002555	Unaltered group
CRY2	11p11.2	9.28	10.36	0.6	0.57	-1.08	0.0002759	0.007351	Unaltered group
CUX1	7q22.1	10.91	11.98	0.68	0.57	-1.08	0.0006991	0.0138	Unaltered group
MYH7B	20q11.22	3.05	4.13	0.85	1.33	-1.08	0.002864	0.0343	Unaltered group
KCNH7	2q24.2	0.48	1.58	0.49	1.54	-1.09	1.599e-05	0.0009279	Unaltered group
DYNC2LI1	2p21	9.43	10.53	0.76	0.97	-1.09	0.001312	0.0208	Unaltered group
CACFD1	9q34.2	9.12	10.21	0.78	0.54	-1.09	0.001726	0.0244	Unaltered group
NYAP1	7q22.1	2.44	3.53	0.89	1.34	-1.09	0.003757	0.0404	Unaltered group
REG1B	2p12	0.28	1.38	0.41	2.09	-1.1	6.6e-07	8.053e-05	Unaltered group
SPSB3	16p13.3	9.36	10.46	0.61	0.66	-1.1	0.0002612	0.007072	Unaltered group
CORT	1p36.22	2.68	3.78	0.7	1.17	-1.1	0.0006205	0.0128	Unaltered group
PKD2	4q22.1	10.36	11.45	0.91	0.78	-1.1	0.004138	0.0428	Unaltered group
PIGQ	16p13.3	10.14	11.24	0.65	0.71	-1.11	0.0004053	0.009502	Unaltered group
GCGR	17q25.3	0.6	1.71	0.73	2.12	-1.11	0.0007697	0.0148	Unaltered group
ADGRA1	10q26.3	0.75	1.86	0.94	2.37	-1.11	0.004704	0.0465	Unaltered group
WDR91	7q33	10.11	11.23	0.53	0.83	-1.12	6.426e-05	0.002548	Unaltered group
PARP3	3p21.2	8.81	9.93	0.63	0.58	-1.12	0.0002752	0.007341	Unaltered group
RIPPLY1	Xq22.3	1.14	2.26	0.71	1.92	-1.12	0.0005364	0.0116	Unaltered group
LRRC39	1p21.2	2.32	3.44	0.87	1.64	-1.12	0.002593	0.0322	Unaltered group
LRRC73	6p21.1	5.05	6.17	0.92	1.14	-1.12	0.003926	0.0415	Unaltered group
BBS12	4q27	7.36	8.49	0.75	0.63	-1.13	0.0009316	0.0165	Unaltered group
ADAMTSL3	15q25.2	5.91	7.05	0.8	2.15	-1.13	0.001253	0.0201	Unaltered group
TP53INP2	20q11.22	9.38	10.52	0.49	0.77	-1.14	2.734e-05	0.001357	Unaltered group
AK1	9q34.11	8.96	10.1	0.65	0.87	-1.14	0.0003112	0.007953	Unaltered group
RAB20	13q34	8.63	9.76	0.66	0.89	-1.14	0.0003515	0.00844	Unaltered group
TNFRSF12A	16p13.3	11.36	12.51	0.71	0.98	-1.14	0.0005456	0.0117	Unaltered group
NLRP9	19q13.42	1.94	3.08	0.95	1.58	-1.14	0.004048	0.0423	Unaltered group
CYP4V2	4q35.1-q35.2	9.64	10.79	0.74	0.68	-1.15	0.0007686	0.0148	Unaltered group
IGSF5	21q22.2	1.39	2.55	0.98	1.41	-1.15	0.004741	0.0467	Unaltered group
DGLUCY	14q32.11	9.83	10.99	0.46	0.66	-1.16	1.258e-05	0.0007608	Unaltered group
HSD11B1L	19p13.3	7.11	8.26	0.83	0.73	-1.16	0.001647	0.0236	Unaltered group
FAM149A	4q35.1	8.52	9.69	0.91	0.94	-1.17	0.002704	0.033	Unaltered group
VAMP2	17p13.1	9.62	10.8	0.43	0.56	-1.18	7.067e-06	0.000503	Unaltered group
WEE2-AS1	7q34	4.15	5.33	0.75	1	-1.18	0.0006815	0.0136	Unaltered group
LMNTD2	11p15.5	5.79	6.97	0.8	0.93	-1.18	0.00106	0.018	Unaltered group
LOC100128164	3q26.2	1.06	2.26	0.86	1.26	-1.2	0.001472	0.0223	Unaltered group
ACSS2	20q11.22	10.43	11.63	0.86	0.89	-1.2	0.001568	0.023	Unaltered group
SLC18A2	10q25.3	2.25	3.45	1.04	1.93	-1.2	0.00523	0.0495	Unaltered group
SGSM2	17p13.3	9.63	10.85	0.69	0.7	-1.21	0.0003129	0.007968	Unaltered group
CDK10	16q24.3	9.93	11.14	0.78	0.87	-1.21	0.0007442	0.0145	Unaltered group
VPS9D1	16q24.3	8.51	9.72	1	0.68	-1.21	0.003968	0.0416	Unaltered group
OXT	20p13	0.38	1.6	0.58	1.86	-1.22	2.533e-05	0.001292	Unaltered group
SLC25A11	17p13.2	10.14	11.36	0.72	0.64	-1.22	0.0004187	0.00975	Unaltered group
FAAH	1p33	8.21	9.43	1.03	0.98	-1.22	0.004544	0.0455	Unaltered group
PLEKHA7	11p15.2-p15.1	8.72	9.95	0.6	1.01	-1.23	6.69e-05	0.002609	Unaltered group
COLQ	3p25.1	5.01	6.24	1.03	1.08	-1.23	0.004322	0.0441	Unaltered group
MAMLD1	Xq28	6.33	7.57	0.74	0.98	-1.24	0.0003925	0.009267	Unaltered group
FMO5	1q21.1	6.05	7.29	0.93	1.08	-1.24	0.002156	0.0285	Unaltered group
ZFYVE28	4p16.3	6.6	7.84	0.94	0.77	-1.24	0.00238	0.0303	Unaltered group
NAGS	17q21.31	4.46	5.7	0.97	1.17	-1.24	0.002858	0.0343	Unaltered group
HDAC11	3p25.1	8.96	10.2	1.02	0.62	-1.24	0.003994	0.0419	Unaltered group
SLC8A3	14q24.2	0.76	2.02	0.74	1.37	-1.25	0.0003278	0.008112	Unaltered group
TEF	22q13.2	8.38	9.64	0.91	0.82	-1.26	0.001656	0.0237	Unaltered group
ARVCF	22q11.21	7.75	9.01	0.99	0.82	-1.26	0.002952	0.0349	Unaltered group
LRP2BP	4q35.1	4.96	6.23	1.04	0.88	-1.26	0.003922	0.0415	Unaltered group
SLC12A4	16q22.1	9.59	10.86	0.63	0.54	-1.27	0.0001126	0.003909	Unaltered group
SATB2	2q33.1	8.44	9.7	0.98	1.48	-1.27	0.002512	0.0315	Unaltered group
HS3ST5	6q21-q22.1	0.41	1.68	0.39	1.74	-1.28	2.73e-08	6.318e-06	Unaltered group
NICN1	3p21.31	7.94	9.22	0.51	0.58	-1.28	1.704e-05	0.0009566	Unaltered group
NR3C2	4q31.23	6.48	7.76	1.06	0.93	-1.28	0.004007	0.042	Unaltered group
SLC25A34	1p36.21	4.46	5.74	1.09	1.38	-1.28	0.004745	0.0468	Unaltered group
ITGB8	7p21.1	11.93	13.21	1.11	1.54	-1.28	0.005131	0.0488	Unaltered group
ABHD11	7q11.23	9.8	11.1	0.68	1.06	-1.3	0.0001388	0.004668	Unaltered group
PLXNB1	3p21.31	11.29	12.59	0.72	0.75	-1.3	0.000254	0.006943	Unaltered group
ACADVL	17p13.1	12.28	13.58	0.75	0.65	-1.3	0.0003348	0.008204	Unaltered group
DLG4	17p13.1	6.34	7.64	0.91	1.13	-1.3	0.001382	0.0214	Unaltered group
DPF3	14q24.2	3.33	4.63	1.03	1.55	-1.3	0.002912	0.0346	Unaltered group
GCM1	6p12.1	2.57	3.87	1.08	2.22	-1.3	0.003933	0.0415	Unaltered group
AMOT	Xq23	8.79	10.09	1.1	0.94	-1.3	0.004582	0.0457	Unaltered group
ZNF862	7q36.1	8.34	9.65	0.93	0.97	-1.31	0.001443	0.022	Unaltered group
FSTL3	19p13.3	9.03	10.34	0.98	1.16	-1.31	0.002203	0.0289	Unaltered group
LHPP	10q26.13	8.32	9.64	1.08	0.76	-1.32	0.003834	0.041	Unaltered group
LRRC29	16q22.1	6.01	7.33	1.12	0.8	-1.32	0.004734	0.0467	Unaltered group
TNK1	17p13.1	7.24	8.57	0.87	0.65	-1.33	0.0009076	0.0162	Unaltered group
LMO7	13q22.2	9.53	10.87	0.78	0.79	-1.34	0.000381	0.00904	Unaltered group
LINC00515	21q21.3	1	2.34	0.89	1.06	-1.34	0.0009584	0.0168	Unaltered group
NKAPL	6p22.1	1.65	2.98	0.93	1.38	-1.34	0.001208	0.0196	Unaltered group
PCSK4	19p13.3	6.35	7.69	1.06	1	-1.34	0.003051	0.0355	Unaltered group
TOM1L2	17p11.2	9.28	10.63	0.8	0.48	-1.35	0.0004404	0.0101	Unaltered group
CAVIN1	17q21.2	10.97	12.32	0.95	1.05	-1.35	0.001411	0.0217	Unaltered group
VPS37D	7q11.23	7.2	8.55	1	0.93	-1.35	0.00209	0.0279	Unaltered group
PEX11G	19p13.2	6.16	7.51	1.17	0.95	-1.35	0.005279	0.0498	Unaltered group
PRSS57	19p13.3	0.62	1.99	0.77	1.47	-1.37	0.0002311	0.00651	Unaltered group
TAFA1	3p14.1	0.95	2.32	0.8	1.44	-1.37	0.0003147	0.007977	Unaltered group
CAMTA2	17p13.2	9.17	10.54	0.88	0.43	-1.37	0.0008312	0.0155	Unaltered group
DENND6B	22q13.33	7.3	8.67	0.97	0.82	-1.37	0.001477	0.0223	Unaltered group
ACAP3	1p36.33	8.53	9.89	1.11	0.73	-1.37	0.003535	0.0388	Unaltered group
WWC2-AS2	4q35.1	3.21	4.58	1.17	0.87	-1.37	0.0049	0.0475	Unaltered group
MROH6	8q24.3	6.08	7.48	1.16	1.3	-1.39	0.004182	0.0431	Unaltered group
RGS12	4p16.3	9.41	10.81	0.83	0.84	-1.4	0.0004381	0.0101	Unaltered group
CRIP2	14q32.33	10.31	11.71	0.95	1.04	-1.4	0.001076	0.0182	Unaltered group
KLHDC7A	1p36.13	8.88	10.29	1.11	1.09	-1.4	0.003074	0.0356	Unaltered group
SYNGR1	22q13.1	8.62	10.03	1.13	0.96	-1.4	0.003386	0.0379	Unaltered group
MTMR9LP	1p35.2	4.72	6.11	1.19	1.34	-1.4	0.004696	0.0465	Unaltered group
GARNL3	9q33.3	5.43	6.84	0.8	0.59	-1.41	0.0003261	0.008109	Unaltered group
OTOAP1	16p12.2	1.93	3.34	0.87	1.99	-1.41	0.00043	0.009931	Unaltered group
SCGB1B2P	19q13.11	1.92	3.34	0.79	1.15	-1.42	0.0002413	0.006704	Unaltered group
BORCS6	17p13.1	7.11	8.53	1.17	0.57	-1.42	0.004059	0.0423	Unaltered group
MIEF2	17p11.2	8.39	9.82	0.89	0.55	-1.43	0.0006273	0.0129	Unaltered group
CAMKV	3p21.31	0.4	1.85	0.49	1.92	-1.44	2.02e-07	3.053e-05	Unaltered group
KIF1C	17p13.2	11.07	12.51	0.96	0.62	-1.44	0.0009823	0.017	Unaltered group
RPS6KA2	6q27	8.33	9.77	1.22	0.79	-1.44	0.004485	0.0451	Unaltered group
LCAT	16q22.1	5.77	7.22	0.91	1.23	-1.45	0.0006015	0.0126	Unaltered group
CHRNB1	17p13.1	7.62	9.07	1.08	0.99	-1.45	0.002033	0.0275	Unaltered group
RCBTB2	13q14.2	8.53	9.99	0.79	0.8	-1.46	0.0002111	0.0061	Unaltered group
HAR1A	20q13.33	1.19	2.65	1.04	1.55	-1.46	0.0014	0.0216	Unaltered group
SIGLEC17P	19q13.41	1.94	3.4	1.06	1.56	-1.46	0.001681	0.0239	Unaltered group
INCA1	17p13.2	4.16	5.63	0.74	0.99	-1.47	9.982e-05	0.003597	Unaltered group
PITPNM3	17p13.2-p13.1	4.56	6.03	0.98	1.11	-1.47	0.0009616	0.0168	Unaltered group
ARHGEF16	1p36.32	7.76	9.24	1.08	1.31	-1.47	0.001784	0.025	Unaltered group
COX6B2	19q13.42	1.03	2.51	0.98	1.8	-1.48	0.0008486	0.0156	Unaltered group
FAM47E	4q21.1	5.43	6.91	1.1	0.76	-1.48	0.002045	0.0275	Unaltered group
CEND1	11p15.5	1.68	3.16	1.21	1.92	-1.48	0.003704	0.04	Unaltered group
DICER1-AS1	14q32.13	5.34	6.82	1.26	1.35	-1.48	0.004694	0.0465	Unaltered group
MROH8	20q11.23	4.26	5.76	1.07	0.98	-1.5	0.001574	0.023	Unaltered group
EVC	4p16.2	10.39	11.92	1.17	1.4	-1.52	0.002495	0.0314	Unaltered group
ARHGAP24	4q21.23-q21.3	9.21	10.73	1.27	0.85	-1.52	0.004252	0.0436	Unaltered group
KCNJ5	11q24.3	4.2	5.73	1.17	2.02	-1.53	0.002364	0.0302	Unaltered group
CD300LF	17q25.1	4.42	5.94	1.21	1.7	-1.53	0.002987	0.0352	Unaltered group
SPAG8	9p13.3	3.92	5.46	1.31	1.13	-1.53	0.004872	0.0473	Unaltered group
CXCR1	2q35	1.34	2.9	0.9	1.95	-1.55	0.0002741	0.007331	Unaltered group
LINC00899	22q13.31	4.25	5.8	1.18	1.51	-1.55	0.002389	0.0304	Unaltered group
SFTPD	10q22.3	2.02	3.56	1.19	1.32	-1.55	0.002485	0.0313	Unaltered group
SMARCD3	7q36.1	8.06	9.61	1.31	0.99	-1.55	0.004597	0.0458	Unaltered group
C17ORF107	17p13.2	5.48	7.04	1	1.14	-1.56	0.0007016	0.0138	Unaltered group
GNG7	19p13.3	7.06	8.62	1.1	0.73	-1.56	0.001502	0.0225	Unaltered group
TPPP	5p15.33	6.67	8.23	1.15	1.56	-1.56	0.00183	0.0254	Unaltered group
SLC9C1	3q13.2	1.05	2.61	1.23	1.57	-1.56	0.002869	0.0343	Unaltered group
UNC79	14q32.12	3.7	5.25	1.35	1.56	-1.56	0.005172	0.0492	Unaltered group
TDRD1	10q25.3	0.54	2.11	0.6	2.29	-1.57	1.236e-06	0.0001296	Unaltered group
TMEM8B	9p13.3	7.91	9.48	1.06	0.66	-1.57	0.001144	0.0189	Unaltered group
MAPK10	4q21.3	6.6	8.19	0.79	0.75	-1.59	0.0001124	0.003909	Unaltered group
CHDH	3p21.1	9.01	10.61	1.38	1.22	-1.59	0.005268	0.0497	Unaltered group
TTC21A	3p22.2	5.72	7.32	0.65	1.02	-1.6	1.437e-05	0.0008416	Unaltered group
KANK3	19p13.2	6	7.6	1.05	0.98	-1.6	0.0009007	0.0162	Unaltered group
KCNIP4	4p15.31-p15.2	4.91	6.52	1.25	1.55	-1.61	0.002686	0.0329	Unaltered group
HPCA	1p35.1	3.32	4.93	1.31	1.54	-1.61	0.003513	0.0387	Unaltered group
RILP	17p13.3	6.7	8.32	1.19	0.87	-1.62	0.001923	0.0264	Unaltered group
MAMDC4	9q34.3	5.81	7.43	0.93	1.45	-1.63	0.000288	0.007583	Unaltered group
NOXA1	9q34.3	6.66	8.29	1.39	0.97	-1.63	0.004877	0.0474	Unaltered group
C3ORF18	3p21.31	6.41	8.05	0.94	1.05	-1.64	0.0003385	0.008254	Unaltered group
KAZN	1p36.21	8.66	10.3	0.94	0.81	-1.64	0.0003449	0.008331	Unaltered group
NUDT6	4q28.1	5.65	7.3	0.67	0.73	-1.66	2.062e-05	0.001107	Unaltered group
CRPPA	7p21.2	5.55	7.21	0.93	1.26	-1.66	0.0002603	0.007065	Unaltered group
CHD5	1p36.31	1.23	2.9	1	2.5	-1.66	0.0003282	0.008112	Unaltered group
FZD1	7q21.13	10.36	12.02	1.23	1.09	-1.66	0.001974	0.0269	Unaltered group
SYCE3	22q13.33	2.17	3.85	0.89	1.52	-1.68	0.0001433	0.004727	Unaltered group
TNFSF12	17p13.1	8.66	10.34	1.18	0.86	-1.68	0.001428	0.0218	Unaltered group
LTC4S	5q35.3	3.76	5.44	1.33	1.42	-1.68	0.003073	0.0356	Unaltered group
DPEP2	16q22.1	4.63	6.32	1.12	1.67	-1.69	0.0008728	0.0159	Unaltered group
ZMYND15	17p13.2	5.44	7.13	1.13	1.01	-1.69	0.0009798	0.017	Unaltered group
NXPE4	11q23.2	0.45	2.15	0.59	2.19	-1.7	3.1e-07	4.311e-05	Unaltered group
BET1P1	7q36.1	0.67	2.38	0.77	1.1	-1.71	4.317e-05	0.001872	Unaltered group
PER1	17p13.1	9.31	11.02	1.02	0.98	-1.71	0.0004393	0.0101	Unaltered group
BOK	2q37.3	8.65	10.36	1.4	0.88	-1.71	0.003818	0.0409	Unaltered group
CCDC106	19q13.42	7.84	9.57	1.17	0.68	-1.73	0.001144	0.0189	Unaltered group
CRIP1	14q32.33	7.86	9.63	1.15	2.12	-1.77	0.0006895	0.0137	Unaltered group
WDR66	12q24.31	4.98	6.75	1.37	1.86	-1.77	0.002564	0.032	Unaltered group
WSCD1	17p13.2	7.84	9.61	1.5	1.1	-1.78	0.004526	0.0454	Unaltered group
VASN	16p13.3	8.91	10.69	1.25	1.02	-1.79	0.001424	0.0218	Unaltered group
EHD2	19q13.33	9.61	11.4	1.28	1.01	-1.79	0.001589	0.0231	Unaltered group
SCN11A	3p22.2	2.16	3.94	1.39	1.29	-1.79	0.002786	0.0336	Unaltered group
SYNC	1p35.1	5.36	7.15	1.43	1.89	-1.79	0.003093	0.0357	Unaltered group
BDH2	4q24	9.44	11.24	0.91	0.73	-1.8	0.0001362	0.004603	Unaltered group
IGSF22	11p15.1	2.17	3.99	1.5	1.4	-1.82	0.003882	0.0412	Unaltered group
PNPLA7	9q34.3	6.3	8.12	1.51	1.11	-1.82	0.004171	0.0431	Unaltered group
C9ORF24	9p13.3	1.66	3.49	1.03	1.45	-1.83	0.0002589	0.007038	Unaltered group
PSORS1C1	6p21.33	3.95	5.79	1.08	1.59	-1.84	0.0003444	0.008327	Unaltered group
SLC49A3	4p16.3	6.16	7.99	1.51	1.48	-1.84	0.003849	0.0411	Unaltered group
RUNDC3B	7q21.12	4.86	6.71	1.32	1.43	-1.85	0.001522	0.0226	Unaltered group
RS1	Xp22.13	1.01	2.9	0.65	1.25	-1.88	2.362e-06	0.0002172	Unaltered group
BDH1	3q29	7.39	9.27	1.55	0.99	-1.88	0.003887	0.0412	Unaltered group
LINC00957	7p13	5.17	7.06	1	0.94	-1.89	0.0001793	0.005455	Unaltered group
MIR99AHG	21q21.1	3.07	4.97	1.56	1.61	-1.89	0.003841	0.041	Unaltered group
C9ORF50	9q34.11	2.12	4.03	1.54	1.93	-1.91	0.003354	0.0376	Unaltered group
SLC2A9	4p16.1	7.53	9.45	1.25	1.65	-1.92	0.0008179	0.0153	Unaltered group
SCN1B	19q13.11	6.18	8.09	1.34	1.36	-1.92	0.001326	0.0209	Unaltered group
PLEKHA4	19q13.33	8.38	10.3	1.58	0.98	-1.92	0.003887	0.0412	Unaltered group
NPAS3	14q13.1	3.55	5.47	1.21	1.41	-1.93	0.0006166	0.0127	Unaltered group
C4A	6p21.33	12.44	14.38	1.37	1.61	-1.93	0.001426	0.0218	Unaltered group
SNX32	11q13.1	1.13	3.06	1.37	1.6	-1.93	0.001427	0.0218	Unaltered group
KCND3	1p13.2	1.34	3.29	1.35	2	-1.95	0.001176	0.0192	Unaltered group
NBL1	1p36.13	10.73	12.68	1.36	1.54	-1.95	0.001308	0.0208	Unaltered group
CHADL	22q13.2	3.65	5.6	1.66	1.36	-1.96	0.004614	0.0458	Unaltered group
MST1	3p21.31	7.31	9.28	1.25	1.51	-1.97	0.0006708	0.0135	Unaltered group
NEIL1	15q24.2	5.15	7.12	1.66	1.13	-1.97	0.004556	0.0456	Unaltered group
LRRC56	11p15.5	4.68	6.66	1.21	1.35	-1.98	0.0005184	0.0114	Unaltered group
B3GALT5-AS1	21q22.2	0.66	2.64	1.29	1.88	-1.98	0.0007847	0.015	Unaltered group
TPSD1	16p13.3	1.1	3.09	1.7	2.42	-1.99	0.004867	0.0473	Unaltered group
LINC00475	9q22.31	1.11	3.11	1.64	1.55	-2	0.003775	0.0405	Unaltered group
TRIM54	2p23.3	2.11	4.12	1.64	2.37	-2.01	0.003591	0.0392	Unaltered group
LYNX1	8q24.3	6.1	8.13	0.7	1.44	-2.03	1.873e-06	0.0001788	Unaltered group
MBL1P	10q22.3	1.01	3.04	1.07	1.58	-2.04	0.0001415	0.004711	Unaltered group
TMEM163	2q21.3	6.17	8.21	1.63	1.95	-2.04	0.003204	0.0365	Unaltered group
ADORA2A-AS1	22q11.23	2.08	4.13	1.74	1.67	-2.04	0.004712	0.0466	Unaltered group
EDN2	1p34.2	3.43	5.47	1.54	2.05	-2.05	0.00213	0.0283	Unaltered group
PHYHIP	8p21.3	3.8	5.87	1.27	1.83	-2.07	0.0005092	0.0112	Unaltered group
GDF5	20q11.22	2.64	4.72	1.31	1.94	-2.08	0.000586	0.0123	Unaltered group
UPP2	2q24.1	2.28	4.37	1.28	1.79	-2.09	0.0005002	0.0111	Unaltered group
GLOD5	Xp11.23	2.21	4.3	1.41	1.95	-2.09	0.001018	0.0175	Unaltered group
NRXN3	14q24.3-q31.1	4.19	6.29	1.44	2.52	-2.09	0.001125	0.0187	Unaltered group
GIPR	19q13.32	1.49	3.59	1.39	1.79	-2.1	0.0008756	0.0159	Unaltered group
TRIM50	7q11.23	2.09	4.2	1.44	2.11	-2.11	0.001066	0.0181	Unaltered group
EVPLL	17p11.2	2.33	4.44	1.52	2.22	-2.11	0.001599	0.0232	Unaltered group
LILRA4	19q13.42	2.45	4.58	1.63	2.2	-2.12	0.002464	0.0311	Unaltered group
GFAP	17q21.31	2.18	4.32	0.95	2.01	-2.14	2.218e-05	0.001182	Unaltered group
DNASE2B	1p31.1-p22.3	0.94	3.08	0.95	2.03	-2.14	2.352e-05	0.001225	Unaltered group
ANKRD2	10q24.2	4.87	7.01	1.37	2.3	-2.14	0.0006626	0.0133	Unaltered group
CYSLTR2	13q14.2	3.79	5.94	1.55	3.29	-2.15	0.001498	0.0224	Unaltered group
CAVIN3	11p15.4	7.08	9.25	1.59	1.39	-2.17	0.001889	0.026	Unaltered group
CYP21A2	6p21.33	4.64	6.83	0.94	1.99	-2.18	1.741e-05	0.0009633	Unaltered group
OTOA	16p12.2|16p12.2	2.9	5.09	1.44	1.92	-2.2	0.0008395	0.0156	Unaltered group
PLCD3	17q21.31	9.07	11.28	1.67	1.19	-2.21	0.002243	0.0293	Unaltered group
MMP15	16q21	8.9	11.14	1.19	1.23	-2.24	0.0001867	0.005648	Unaltered group
SYNGR3	16p13.3	3.66	5.9	1.29	1.97	-2.24	0.0003017	0.007827	Unaltered group
LNP1	3q12.2	6.12	8.36	1.31	1.65	-2.24	0.0003495	0.008409	Unaltered group
AMT	3p21.31	6.75	8.99	1.89	1.47	-2.24	0.004499	0.0452	Unaltered group
CCDC65	12q13.12	4.37	6.62	1.62	1.45	-2.25	0.001679	0.0239	Unaltered group
TMEM130	7q22.1	5.82	8.07	1.91	2.93	-2.25	0.004613	0.0458	Unaltered group
CDH22	20q13.12	1.9	4.16	1.18	3.01	-2.26	8.793e-05	0.00325	Unaltered group
CHRNA1	2q31.1	1.86	4.12	1.67	2.62	-2.26	0.001892	0.026	Unaltered group
CABCOCO1	10q21.2	2.21	4.49	1.75	2.39	-2.27	0.00253	0.0317	Unaltered group
PKD2L1	10q24.31	1.6	3.88	1.09	2.47	-2.28	4.229e-05	0.001852	Unaltered group
KRT86	12q13.13	2.85	5.13	1.74	1.66	-2.28	0.002443	0.031	Unaltered group
TSLP	5q22.1	1.91	4.2	0.65	2.33	-2.29	1.41e-08	3.783e-06	Unaltered group
EMX2	10q26.11	8.17	10.49	1.92	1.21	-2.33	0.004048	0.0423	Unaltered group
SATB2-AS1	2q33.1	0.41	2.75	0.59	2.09	-2.34	2.34e-09	8.8e-07	Unaltered group
CLCNKA	1p36.13	2.67	5.01	1.61	2.09	-2.34	0.00117	0.0192	Unaltered group
SLC39A8	4q24	7.92	10.27	1.65	1.45	-2.35	0.001413	0.0217	Unaltered group
IGFBP6	12q13.13	8.9	11.25	1.76	1.88	-2.35	0.002113	0.0281	Unaltered group
AKR7L	1p36.13|1p35-p36.1	3.65	6.01	1.52	1.6	-2.36	0.0007666	0.0148	Unaltered group
EREG	4q13.3	1.96	4.33	1.78	2.91	-2.36	0.002087	0.0279	Unaltered group
HYAL1	3p21.31	7.25	9.62	1.61	1.37	-2.37	0.001158	0.0191	Unaltered group
CATIP	2q35	4.54	6.91	1.9	1.56	-2.37	0.003288	0.0371	Unaltered group
NLRP6	11p15.5	2.62	5	1.69	2.1	-2.38	0.001427	0.0218	Unaltered group
CPN2	3q29	0.77	3.16	1.1	3.18	-2.39	2.109e-05	0.00113	Unaltered group
SYT12	11q13.2	4.95	7.35	1.79	2.02	-2.39	0.002127	0.0283	Unaltered group
SLC22A24	11q12.3	1.3	3.7	1.74	1.85	-2.4	0.001751	0.0246	Unaltered group
ASXL3	18q12.1	2.35	4.77	1.7	2.19	-2.41	0.00139	0.0215	Unaltered group
DRC7	16q21	4.66	7.12	2.06	2	-2.46	0.004364	0.0444	Unaltered group
LMTK3	19q13.33	5.06	7.57	1.49	1.58	-2.5	0.0004253	0.009858	Unaltered group
CHL1	3p26.3	8.1	10.61	1.6	2.26	-2.51	0.0006463	0.0131	Unaltered group
ZBTB16	11q23.2	3.48	6	2.07	1.74	-2.52	0.003781	0.0406	Unaltered group
ATP13A4	3q29	2.15	4.69	1.5	1.85	-2.54	0.0003968	0.009348	Unaltered group
TNFSF13	17p13.1	9.23	11.79	1.27	1	-2.56	0.0001193	0.004108	Unaltered group
FAM131C	1p36.13	5.03	7.6	1.89	1.64	-2.56	0.001957	0.0267	Unaltered group
TENM1	Xq25	4.99	7.55	2.01	1.92	-2.56	0.002892	0.0344	Unaltered group
IRX5	16q12.2	5.55	8.11	2.14	2.22	-2.56	0.004217	0.0434	Unaltered group
HS3ST2	16p12.2	3.9	6.48	2.22	3.06	-2.58	0.004999	0.048	Unaltered group
GALNT16	14q24.1	5.4	8.03	2.08	2.06	-2.63	0.003019	0.0353	Unaltered group
SYCE1L	16q23.1	3.72	6.35	2.02	1.91	-2.64	0.00249	0.0313	Unaltered group
GAL3ST3	11q13.1	1.99	4.64	2.06	2.62	-2.65	0.002652	0.0327	Unaltered group
SIGLEC8	19q13.41	3.76	6.47	1.55	2.07	-2.71	0.0002924	0.00765	Unaltered group
MYH8	17p13.1	1.45	4.17	1.85	3.24	-2.71	0.001046	0.0178	Unaltered group
ANK1	8p11.21	4.23	6.95	2.02	2.25	-2.72	0.002025	0.0274	Unaltered group
C16ORF86	16q22.1	4.45	7.19	1.26	1.1	-2.73	6.365e-05	0.002529	Unaltered group
RIMS2	8q22.3	2.86	5.58	2.18	2.38	-2.73	0.003194	0.0364	Unaltered group
IFNE	9p21.3	0.83	3.59	1	1.86	-2.75	3.937e-06	0.0003166	Unaltered group
AGR3	7p21.1	0.15	2.92	0.24	3.04	-2.78	1.56e-31	1.05e-27	Unaltered group
NKAIN3-IT1	8q12.3	1.25	4.03	1.88	3.25	-2.78	0.001002	0.0173	Unaltered group
TLE2	19p13.3	6.23	9.03	1.74	1.45	-2.8	0.0006171	0.0127	Unaltered group
SCARA3	8p21.1	7.37	10.18	1.75	2.03	-2.81	0.000579	0.0122	Unaltered group
CRACR2B	11p15.5	5.56	8.38	1.53	1.5	-2.82	0.0002189	0.006246	Unaltered group
LIX1	5q15	2.44	5.27	1.88	2.88	-2.83	0.00088	0.0159	Unaltered group
SLC25A48	5q31.1	2.05	4.89	2.37	1.98	-2.84	0.004192	0.0432	Unaltered group
HLA-J	6p22.1	3.51	6.35	1.62	1.73	-2.85	0.0003019	0.007827	Unaltered group
MACC1	7p21.1	8.35	11.23	2.08	1.59	-2.87	0.001771	0.0248	Unaltered group
SPATA18	4q12	6.7	9.59	2.24	1.37	-2.89	0.002714	0.0331	Unaltered group
TRIM55	8q13.1	4.44	7.34	2.05	1.65	-2.91	0.001456	0.0221	Unaltered group
FHL1	Xq26.3	10.22	13.18	1.01	2.32	-2.95	1.329e-06	0.0001366	Unaltered group
CCDC13	3p22.1	3.21	6.21	1.47	1.16	-2.99	0.0001058	0.003786	Unaltered group
ZMYND10	3p21.31	5.21	8.2	2.41	1.99	-2.99	0.003417	0.0381	Unaltered group
CCL18	17q12	4.88	7.89	2.07	3.53	-3.01	0.001108	0.0186	Unaltered group
GALNT9	12q24.33	2.46	5.47	2.06	2.57	-3.02	0.001108	0.0186	Unaltered group
MUC12	7q22.1	2.33	5.37	1.89	2.75	-3.04	0.0005469	0.0118	Unaltered group
INSYN1	15q24.1	3	6.12	1.63	2.13	-3.11	0.0001537	0.004953	Unaltered group
CLCNKB	1p36.13	2.9	6.02	2.13	2.51	-3.12	0.001136	0.0188	Unaltered group
FIBIN	11p14.2	6.84	10.06	2.61	1.84	-3.22	0.003611	0.0393	Unaltered group
SYT10	12p11.1	0.3	3.53	0.46	2.43	-3.23	2.46e-17	8.26e-14	Unaltered group
LOC440173	9q21.33	1.97	5.33	2.21	3.22	-3.36	0.0008416	0.0156	Unaltered group
CHIT1	1q32.1	4.72	8.09	2	3.66	-3.37	0.0003458	0.008342	Unaltered group
ADIRF	10q23.2	7.77	11.15	2.45	2.2	-3.39	0.001729	0.0244	Unaltered group
WFDC5	20q13.12	1.01	4.4	1.15	3.14	-3.4	7.08e-07	8.29e-05	Unaltered group
TREH	11q23.3	1.64	5.05	1.71	2.62	-3.42	9.636e-05	0.003493	Unaltered group
MIR31HG	9p21.3	2.72	6.21	1.89	2	-3.49	0.0002149	0.006176	Unaltered group
PTCHD4	6p12.3	3.7	7.2	2.07	1.94	-3.5	0.0004246	0.009853	Unaltered group
TMEM82	1p36.21	3.22	6.75	2.34	3.14	-3.53	0.0008983	0.0162	Unaltered group
KRT7	12q13.13	8.4	12.06	3.13	2.88	-3.67	0.004796	0.047	Unaltered group
MYL3	3p21.31	4	7.71	2.93	2.43	-3.7	0.003074	0.0356	Unaltered group
CLIC6	21q22.12	4.88	8.67	1.82	2.89	-3.78	6.696e-05	0.002609	Unaltered group
CAMK2B	7p13	3.12	6.92	1.14	2.42	-3.81	4.05e-07	5.303e-05	Unaltered group
KCNS1	20q13.12	2.36	6.16	2.37	3.05	-3.81	0.0005735	0.0122	Unaltered group
ABI3BP	3q12.2	6.74	10.62	2.03	2.17	-3.87	0.0001616	0.005101	Unaltered group
LYG1	2q11.2	5.25	9.34	2.51	2.42	-4.09	0.0005391	0.0117	Unaltered group
SOSTDC1	7p21.2	4.56	8.68	2.75	3.95	-4.11	0.0009265	0.0165	Unaltered group
VSTM2L	20q11.23	3.36	7.59	1.68	3.23	-4.23	8.829e-06	0.0005928	Unaltered group
CNTN6	3p26.3	3.58	7.89	3.5	3.34	-4.31	0.00357	0.039	Unaltered group
SLC34A2	4p15.2	7.31	11.64	3.5	3.58	-4.32	0.003465	0.0384	Unaltered group
SCEL	13q22.3	2.66	7.05	2.19	3.64	-4.4	8.423e-05	0.00313	Unaltered group
PCP4	21q22.2	1.51	6.02	1.35	3.13	-4.51	2.93e-07	4.129e-05	Unaltered group
RBP4	10q23.33	5.3	9.91	3.24	4.17	-4.62	0.001345	0.021	Unaltered group
PHYHD1	9q34.11	3.65	8.36	1.99	2.37	-4.71	2.714e-05	0.001353	Unaltered group
MSLN	16p13.3	2.48	7.62	1.69	3.42	-5.14	1.272e-06	0.000132	Unaltered group
Note: DEGs were derived from pRCC tumors with high OIP5 expressions (>=2SD, n=10) and those with low OIP5 expressions (n=272, see Fig 1g)
