# Supplementary material for: Prognostic and Therapeutic Potential of the OIP5 Network in Papillary Renal Cell Carcinoma
Source: Cancers (Basel). 2021 Sep 6;13(17):4483. doi: 10.3390/cancers13174483 (PMC8431695; doi:10.3390/cancers13174483)
Supplement: Supplementary file 1 [file cancers-13-04483-s001.zip › cancers-1344530-supplementary/Table S6.xlsx]

## Sheet: Table S6A
Table S6A. Overlap66 genes' association with OS possibility and their oncogenic functions
Overlap66	Gene ID	Locus	Description	Coef	HR	95% CI	P	MV-p	Fuction in RCC	refs	Function in other cancers	Ref
SLC7A11	23657	4q28.3	solute carrier family 7 member 11	0.0002774	1	1.0-1.0	0.0135 *	NS	suppression of ferroptosis in ccRCC	Chen et al., Ferroptosis: machinery and regulation. Autophagy. 2020 Aug 26:1-28. doi: 10.1080/15548627.2020.1810918	promotion of tumor growth via metabolic reprogramming in part by importing cystine for glutathione biosynthesis	Koppula P et al., Cystine transporter SLC7A11/xCT in cancer: ferroptosis, nutrient dependency, and cancer therapy. Protein Cell. 2020 Oct 1. doi: 10.1007/s13238-020-00789-5.
PCSK5	5125	9q21.13	proprotein convertase subtilisin/kexin type 5	0.0010275	1.001	1.001-1.001	0.000000000673 ***	6.50e-05 ***	unknown	NA	suppression of triple negative breast cancer via activatin of the GDF11 tumor suppressor. Dev Cell. 2017 Nov 20;43(4):418-435.e13. doi: 10.1016/j.devcel.2017.10.027.	Bajikar SS et al., Tumor-Suppressor Inactivation of GDF11 Occurs by Precursor Sequestration in Triple-Negative Breast Cancer.
STC2	8614	5q35.2	stanniocalcin 2	0.0010107	1.001	1.001-1.001	0.00000172 ***	3.00e-06 ***	member of a multigene prognostic panel of ccRCC	Wang Y et al., A 44-gene set constructed for predicting the prognosis of clear cell renal cell carcinoma. Int J Mol Med. 2018 Dec;42(6):3105-3114. doi: 10.3892/ijmm.2018.3899. Epub 2018 Sep 26.	promotion of pancreatic cancer	Lin C et al., STC2 Is a Potential Prognostic Biomarker for Pancreatic Cancer and Promotes Migration and Invasion by Inducing Epithelial-Mesenchymal Transition. Biomed Res Int. 2019 Jul 15;2019:8042489. doi: 10.1155/2019/8042489.
TEX15	56154	8p12	testis expressed 15, meiosis and synapsis associated	0.006027	1.006	1.002-1.01	0.00101 **	NS	unknown	NA	(n=7). A testis-specific gene functioning in execution of MIWI2-directed DNA methylation of transposons in male germline.	Loriot A et al., Five new human cancer-germline genes identified among 12 genes expressed in spermatogonia. Int J Cancer. 2003 Jun 20;105(3):371-6. doi: 10.1002/ijc.11104.; Schöpp T et al, TEX15 is an essential executor of MIWI2-directed transposon DNA methylation and silencing. Nat Commun. 2020 Jul 27;11(1):3739. doi: 10.1038/s41467-020-17372-5.
ESCO2	157570	8p21.1	establishment of sister chromatid cohesion N-acetyltransferase 2	0.013853	1.014	1.009-1.018	6.89e-10 ***	8.35e-08 ***	(n=1) promotion of RCC	Wang and Liu. Establishment of cohesion 1 homolog 2 facilitates cell aggressive behaviors and induces poor prognosis in renal cell carcinoma. J Clin Lab Anal. 2020 May;34(5):e23163. doi: 10.1002/jcla.23163. Epub 2020 Jan 15.	(n=29) contributing to sister chromotid cohesion	Alomer RM et al. Esco1 and Esco2 regulate distinct cohesin functions during cell cycle progression. Proc Natl Acad Sci U S A. 2017 Sep 12;114(37):9906-9911.
OIP5	11339	15q15.1	Opa interacting protein 5	0.016169	1.016	1.012-1.021	7.41E-12 ***	3.28e-09 ***	(n=1, in ccRCC. No reports in pRCC). Association with ccRCC prognosis	Gong M et al. Expression of Opa interacting protein 5 (OIP5) is associated with tumor stage and prognosis of clear cell renal cell carcinoma. Acta Histochem. 2013 Oct;115(8):810-5.	promotion of blader cancer metastasis.	Wang D et al., OIP5 Promotes Growth, Metastasis and Chemoresistance to Cisplatin in Bladder Cancer Cells. J Cancer. 2018 Nov 24;9(24):4684-4695. doi: 10.7150/jca.27381. eCollection 2018.
PLK1	5347	16p12.2	polo like kinase 1	0.0067671	1.007	1.005-1.009	5.58E-15 ***	1.12e-11 ***	(n=11 in RCC and lilely one one paper in pRCC). Member of a multigene prognostic panel of pRCC	He R. Integrated Analysis of a Competing Endogenous RNA Network Reveals a Prognostic Signature in Kidney Renal Papillary Cell Carcinoma. Front Cell Dev Biol. 2020 Dec 3;8:612924. doi: 10.3389/fcell.2020.612924.	well known in promoting tumorigenesis
ELOVL2	54898	6p24.2	ELOVL fatty acid elongase 2	0.0041073	1.004	1.003-1.006	4.36E-8 ***	0.00074 ***	unknown	NA	(n=25) contributing to EGFR signaling in glioma stem cells	Wang BC et al. Glioma Stem Cell-Specific Superenhancer Promotes Polyunsaturated Fatty-Acid Synthesis to Support EGFR Signaling. Cancer Discov. 2019 Sep;9(9):1248-1267.
LYPD6	130574	2q23.2	LY6/PLAUR domain containing 6	0.0004963	1	0.9984-1.003	0.64	NS	unknown	NA	unknown	NA
ATAD2	29028	8q24.13	ATPase family AAA domain containing 2	0.0034468	1.003	1.003-1.004	1.84E-13 ***	1.76e-10 ***	(n=2 in ccRCC; no report in pRCC). Association with ccRCC	Chen D et al., TOP2A, HELLS, ATAD2, and TET3 Are Novel Prognostic Markers in Renal Cell Carcinoma. Urology. 2017 Apr;102:265.e1-265.e7. doi: 10.1016/j.urology	predicting poor prognosis in ovarian cancer	Liu Q et al. ATAD2 predicts poor outcomes in patients with ovarian cancer and is a marker of proliferation. Int J Oncol. 2020 Jan;56(1):219-231.
ISM1	140862	20p12.1	isthmin 1	0.0014014	1.001	1-1.002	0.00237 **	NS	unknown	NA	inhibition of Wnt signaling	Zheng Y et al. miR-1307-3p overexpression inhibits cell proliferation and promotes cell apoptosis by targeting ISM1 in colon cancer. Mol Cell Probes. 2019 Dec;48:101445. doi: 10.1016/j.mcp.2019.101445.
TK1	7083	17q25.3	thymidine kinase 1	0.0007899	1.001	1.001-1.001	1.51E-10 ***	2.07e-05 ***	(n=6), association of serum thymidine kinase 1 activity with ccRCC recurrence and progression	Nisman B et al. Serum Thymidine Kinase 1 Activity Following Nephrectomy for Renal Cell Carcinoma and Radiofrequency Ablation of Metastases to Lung and Liver. Anticancer Res. 2016 Apr;36(4):1791-7.	(n=390). serum TK1 associates with resistance to CDK4/6 inhibition in metastatic breast cancer	Del Re M et al. Overexpression of TK1 and CDK9 in plasma-derived exosomes is associated with clinical resistance to CDK4/6 inhibitors in metastatic breast cancer patients. Breast Cancer Res Treat. 2019 Nov;178(1):57-62.
TRIB3	57761	20p13	tribbles pseudokinase 3	0.0004523	1	1-1.001	2.26E-6 ***	0.000188 ***	(n=3), member of a multigene panel of ccRCC metastasis	Ma CG et al. Identification and validation of novel metastasis-related signatures of clear cell renal cell carcinoma using gene expression databases. Am J Transl Res. 2020 Aug 15;12(8):4108-4126.	(n=150), facilitating breast cancer stem cells via enhancing SOX2 expression	Yu JJ et al., TRIB3 supports breast cancer stemness by suppressing FOXO1 degradation and enhancing SOX2 transcription. Nat Commun. 2019 Dec 16;10(1):5720. doi: 10.1038/s41467-019-13700-6.
KIAA1324L	222223	7q21.12	endosome-lysosome associated apoptosis and autophagy regulator family member 2	-0.0003688	0.9996	0.9979-1.001	0.679	NS	unknown	NA	unknown	NA
SLIT3	6586	5q34-q35.1	slit guidance ligand 3	0.0007017	1.001	1-1.001	0.000677 ***	0.0236 *	unknown	NA	Inactivation of SLIT3 was reported in cancers.	Dickinson RE et al. Epigenetic inactivation of SLIT3 and SLIT1 genes in human cancers. Br J Cancer. 2004 Dec 13;91(12):2071-8.
COL14A1	7373	8q24.12	collagen type XIV alpha 1 chain	0.0003994	1	1-1.001	0.00114 **	NS	(N=1), possessing tumor suppressing acivity in RCC	Morris MR et al. Identification of candidate tumour suppressor genes frequently methylated in renal cell carcinoma. Oncogene. 2010 Apr 8;29(14):2104-17.	methylation of the COL14A1 promoter frequently occurs in endometrial cancer	Chen Y. Quantitative DNA methylation analysis of selected genes in endometrial carcinogenesis. Taiwan J Obstet Gynecol. 2015 Oct;54(5):572-9.
STRIP2 (FAM40B)	57464	7q32.1	striatin interacting protein 2	-0.0001151	0.9999	0.9986-1.001	0.858	NS	unknown	NA	(n=3), promotion of lung cancer cell proliferation and migration	Qiu LM et al. STRIP2, a member of the striatin-interacting phosphatase and kinase complex, is implicated in lung adenocarcinoma cell growth and migration. FEBS Open Bio. 2020 Mar;10(3):351-361.
STOX1	219736	10q22.1	storkhead box 1	0.002013	1.002	0.9987-1.006	0.349	NS	Unknown	NA	(n=1),promotion of mitotic entry via binding to CCNB1 promoter	Abel Dv et al. Transcription factor STOX1A promotes mitotic entry by binding to the CCNB1 promotor. PLoS One. 2012;7(1):e29769. doi: 10.1371/
ABCA12	26154	2q35	ATP binding cassette subfamily A member 12	0.0012427	1.001	1.001-1.002	9.87E-5 ***	0.00057 ***	Unknown	NA	association with colorectal cancer progression	Hlavata I et al. The role of ABC transporters in progression and clinical outcome of colorectal cancer. Mutagenesis. 2012 Mar;27(2):187-96.
RGS20	8601	8q11.23	regulator of G protein signaling 20	0.001672	1.002	0.995-1.007	0.562	NS	Unknown	NA	promotion of blader cancer proliferation and migration via the NF-kappaB pathway.	Li G et al. Regulator of G protein signaling 20 promotes proliferation and migration in bladder cancer via NF-κB signaling. Biomed Pharmacother. 2019 Sep;117:109112. doi: 10.1016/j.biopha.2019.109112. Epub 2019 Jun 15.
ASIC1 (ACCN2)	41	12q13.12	acid sensing ion channel subunit 1	0.003324	1.003	1.001-1.006	0.0105 *	NS	(n=1), downregulation in ccRCC	Yan L et al.Alteration of ASIC1 expression in clear cell renal cell carcinoma. Onco Targets Ther. 2015 Aug 14;8:2121-7.	promotion of pancreatic cancer	Zhu S et al. ASIC1 and ASIC3 contribute to acidity-induced EMT of pancreatic cancer through activating Ca 2+/RhoA pathway. Cell Death Dis. 2017 May 18;8(5):e2806.
DPYSL3	1809	5q32	dihydropyrimidinase like 3	0.0007015	1.001	1-1.001	2.18E-6 ***	0.000165 ***	(n=2), member of a multigene panel of ccRCC metastasis	Ma CG et al. Identification and validation of novel metastasis-related signatures of clear cell renal cell carcinoma using gene expression databases. Am J Transl Res. 2020 Aug 15;12(8):4108-4126.	suppression of prostate cell mitastasis	Li and Li. Suppression of Prostate Cancer Metastasis by DPYSL3-Targeted saRNA. Adv Exp Med Biol. 2017;983:207-216.
STAT4	6775	2q32.2-q32.3	signal transducer and activator of transcription 4	0.002631	1.003	1-1.005	0.024 *	0.0128 *	unknown	NA	involvement in tumorigenesis	Verhoeven Y et al. The potential and controversy of targeting STAT family members in cancer. Semin Cancer Biol. 2020 Feb;60:41-56.
CALCRL	10203	2q32.1	calcitonin receptor like receptor	0.000661	1.001	1-1.001	0.0378 *	NS	(n=1), association with chromophobe RCC progression	Deville, JL et al. Expression and role of adrenomedullin in renal tumors and value of its mRNA levels as prognostic factor in clear-cell renal carcinoma. Int J Cancer. 2009 Nov 15;125(10):2307-15.	facilitating chemotherapy resistance in acute myeloid leukemia.	Gluexam T et al. Int J Mol Sci. 2019 Nov 20;20(23):5826. doi: 10.3390/ijms20235826.
SRXN1	140809	20p13	sulfiredoxin 1	8.48e-05	1	1.0-1.0	0.0258 *	NS	(N=1), expression in RCC	Seliger B et al. Identification and characterization of human leukocyte antigen class I ligands in renal cell carcinoma cells. Proteomics. 2011 Jun;11(12):2528-41.	promotion of colorectal cancer	Jiang H et al. Mol Cancer Res. 2015 Dec;13(12):1554-66. doi: 10.1158/1541-7786.
FAR2	55711	12p11.22	fatty acyl-CoA reductase 2	0.0009363	1.001	0.993-1.003	0.262	NS	unknown	NA	unknown	NA
TPD52	7163	8q21.13	tumor protein D52	0.0006372	1.001	1-1.001	8.63E-7 ***	2.37e-05 ***	(n=1), inhibition of RCC growth and metastasis via the PI3K-AKT pathway	Zhao Z et al. Tumor Protein D52 (TPD52) Inhibits Growth and Metastasis in Renal Cell Carcinoma Cells Through the PI3K/Akt Signaling Pathway. Oncol Res. 2017 May 24;25(5):773-779.	association with colorectal cancer poor prognosis	Li J et al. PLoS One. 2017 May 31;12(5):e0178515. doi: 10.1371/journal.pone.0178515. eCollection 2017.
ZNF239	8187	10q11.22-q11.23	zinc finger protein 239	0.009314	1.009	1.005-1.014	8.96E-6 ***	0.000102 ***	unknown	NA	(n=3), member of a multigene panel of hepatocellular carcinoma	Wang L et al. Identification of an RNA binding protein-related gene signature in hepatocellular carcinoma patients. Mol Med. 2020 Dec 9;26(1):125. doi: 10.1186/s10020-020-00252-5
RMI2 (C16orf75)	116028	16p13.13	RecQ mediated genome instability 2	0.0047013	1.005	1.003-1.006	1.3E-10 ***	2.81e-07 ***	unknown	NA	(n=31), maintaining genome stability	Hudson DF et al. PLoS Genet. 2016 Dec 15;12(12):e1006483. doi: 10.1371/journal.pgen.1006483.
HEYL	26508	1p34.2	hes related family bHLH transcription factor with YRPW motif like	0.0007205	1.001	1-1.001	0.000855 ***	0.00875 **	(N=1), high expression in ccRCC patients with prolonged disease free survival	Puente J et al. Oncotarget. 2017 May 2;8(18):30410-30421.	facilitating breast cancer initiation via the Notch pathway	Han L et al. Cancer Res. 2014 Nov 15;74(22):6509-18.
F2R	2149	5q13.3	coagulation factor II thrombin receptor	0.001167	1.001	1.001-1.002	7.34E-7 ***	3.04e-05 ***	unknown	NA	(n=32), promotion of glioma	Gao G et al. Aging (Albany NY). 2020 Jun 7;12(11):10594-10613.
KCNJ8	3764	12p12.1	potassium inwardly rectifying channel subfamily J member 8	0.0017548	1.002	1.001-1.003	0.000334 ***	0.000609 ***	unknown	NA	member of a diagnostic signature of esophageal cancer	Warnecke-Eberz U. Tumour Biol. 2016 May;37(5):6349-58.
RAD54B	25788	8q22.1	RAD54 homolog B	0.008495	1.009	1.003-1.014	0.000931 ***	0.00395 **	unknown	NA	promotion of breast cancer	Zhang Z et al. RAD54B potentiates tumor growth and predicts poor prognosis of patients with luminal A breast cancer. Biomed Pharmacother. 2019 Oct;118:109341. doi: 10.1016/j.biopha.2019.109341.
KCNK1	3775	1q42.2	potassium two pore domain channel subfamily K member 1	0.0020004	1.002	1.001-1.003	4.35E-6 ***	0.000146 ***	unknown	NA	member of a prognostic multigene panel of papillary thyroid cancer	Lin X et al. The correlation and role analysis of KCNK2/4/5/15 in Human Papillary Thyroid Carcinoma microenvironment. J Cancer. 2020 Jun 29;11(17):5162-5176. doi: 10.7150/jca.45604. eCollection 2020
ZNF391	346157	6p22.1	zinc finger protein 391	0.018529	1.019	1.005-1.032	0.00543 **	0.0478 *	unknown	NA	(n=1), member of a prognostic multigene signature of melanoma	Zhao DD et al. Identification of differentially expressed metastatic genes and their signatures to predict the overall survival of uveal melanoma patients by bioinformatics analysis. Int J Ophthalmol. 2020 Jul 18;13(7):1046-1053.
POLR3G	10622	5q14.3	RNA polymerase III subunit G	0.02168	1.022	1.01-1.034	0.000266 ***	0.000715 ***	unknown	NA	(n=6), promotion of prostate cancer	Petrie JL et al. Nucleic Acids Res. 2019 May 7;47(8):3937-3956.
MEIS1	4211	2p14	Meis homeobox 1	0.0011319	1.001	0.9995-1.003	0.169	NS	(n=3), inhibition of ccRCC cell proliferation in vitro	Zhu J et al. MEIS1 inhibits clear cell renal cell carcinoma cells proliferation and in vitro invasion or migration. BMC Cancer. 2017 Mar 7;17(1):176. doi: 10.1186/s12885-017-3155-2.	association with indlent prostate cancer	Bhanvadia RR et al. Clin Cancer Res. 2018 Aug 1;24(15):3668-3680.
MCM8	84515	20p12.3	minichromosome maintenance 8 homologous recombination repair factor	0.003508	1.004	1.001-1.006	0.00612 **	0.00456 **	unknown	NA	functions in DNA replication	Huang JW et al. Nat Commun. 2020 Jun 11;11(1):2948. doi: 10.1038/s41467-020-16718-3.
SNX16	64089	8q21.13	sorting nexin 16	0.006482	1.007	1.004-1.009	2.29E-7***	0.000283 ***	unknown	NA	(n=3), member of a multigene biomarker panel of bladder cancer	Osman I et al. Novel blood biomarkers of human urinary bladder cancer. Clin Cancer Res. 2006 Jun 1;12(11 Pt 1):3374-80.
SPAG1	6674	8q22.2	sperm associated antigen 1	0.004214	1.004	1.002-1.006	0.000246 ***	0.000126 ***	unknown	NA	(n=6), a sperm-associated antigen expressed in pancreatic cancer and facilitating the tumorigenesis.	Neesse A et al. Oncogene. 2007 Mar 8;26(11):1533-45.
CX3CL1	6376	16q21	C-X3-C motif chemokine ligand 1	-0.0003244	0.9997	0.9995-0.9999	0.000679 ***	0.000993 ***	(n=4), associate with ccRCC metastasis.	Yao X et al. Urol Oncol. 2014 Feb;32(2):162-70.	(n=291), negatively associating with checkpoint inhibitor immunotherapy.	Herbst RS, et al. Nature. 2014 Nov 27;515(7528):563-7.
DYNC2LI1	51626	2p21	dynein cytoplasmic 2 light intermediate chain 1	-0.0005714	0.9994	0.999-0.9998	0.00415 **	NS	unknown	NA	unknown	NA
ACSS2	55902	20q11.22	acyl-CoA synthetase short chain family member 2	-0.0002204	0.9998	0.9996-1	0.0214 *	NS	(n=3), facilitating RCC	Zhang S et al. Acetyl-CoA synthetase 2 enhances tumorigenesis and is indicative of a poor prognosis for patients with renal cell carcinoma. Urol Oncol. 2018 May;36(5):243.e9-243.e20. doi: 10.1016/j.urolonc.2018.01.013. Epub 2018 Mar 2.	(n=58), enhancing transcription of genes promoting lysosomal biogenesis and autophaby	Li X et al. Nucleus-Translocated ACSS2 Promotes Gene Transcription for Lysosomal Biogenesis and Autophagy. Mol Cell. 2017 Jun 1;66(5):684-697.e9. doi: 10.1016/j.molcel.2017.04.026. Epub 2017 May 25.
HS3ST5	222537	6q21-q22.1	heparan sulfate-glucosamine 3-sulfotransferase 5	-0.04257	0.9583	0.9107-1.008	0.101	NS	unknown	NA	(n=1), differentially expressed in colorectal cancer	Fernández-Vega et al. Heparan sulfate proteoglycans undergo differential expression alterations in right sided colorectal cancer, depending on their metastatic character. BMC Cancer. 2015 Oct 20;15:742. doi: 10.1186/s12885-015-1724-9.
DPF3	8110	14q24.2	double PHD fingers 3	-0.001523	0.9985	0.9924-1.005	0.624	NS	(n=1), a risk locus for RCC development in men	Laskar RS et al. Sex specific associations in genome wide association analysis of renal cell carcinoma. Eur J Hum Genet. 2019 Oct;27(10):1589-1598.	(n=8), downregulation promotes breast cancer cell proliferation and motility.	Lin WH et al. Downregulation of DPF3 promotes the proliferation and motility of breast cancer cells through activating JAK2/STAT3 signaling. Biochem Biophys Res Commun. 2019 Jun 30;514(3):639-644.
ZNF862	643641	7q36.1	zinc finger protein 862	-0.0003251	0.997	0.9991-1	0.232	NS	unknown	NA	(n=1), mutation may associate with metaplastic carcinoma	Schwartz CJ et al. Microglandular adenosis is an advanced precursor breast lesion with evidence of molecular progression to matrix-producing metaplastic carcinoma. Hum Pathol. 2019 Mar;85:65-71.
LHPP	64077	10q26.13	phospholysine phosphohistidine inorganic pyrophosphate phosphatase	-0.0010775	0.9989	0.9981-0.9997	0.00907 **	0.0136 *	(n=1), inhibition of RCCproliferation and metastasis	Zhang X et al. LHPP Inhibits the Proliferation and Metastasis of Renal Cell Carcinoma. Biomed Res Int. 2020 Dec 22;2020:7020924. doi: 10.1155/2020/7020924. eCollection 2020.
PITPNM3	83394	17p13.2-p13.1	PITPNM family member 3	-0.007601	0.9924	0.9853-0.9996	0.0391 *	NS	unknown	NA	(n=20), promotion of breast cancer metastasis.	Chen J et al. CCL18 from tumor-associated macrophages promotes breast cancer metastasis via PITPNM3. Cancer Cell. 2011 Apr 12;19(4):541-55.
GNG7	2788	19p13.3	G protein subunit gamma 7	-0.004122	0.9959	0.9937-0.9981	0.000249 ***	0.000276 ***	(n=1), downregulation contributing to ccRCC progression	Xu S et al. G Protein γ subunit 7 loss contributes to progression of clear cell renal cell carcinoma. J Cell Physiol. 2019 Nov;234(11):20002-20012.	(n=14), loss of its expression in the head and neck carcinoma	Hartmann S et al. J Appl Genet. 2012 May;53(2):167-74.
CHD5	26038	1p36.31	chromodomain helicase DNA binding protein 5	-0.005333	0.9947	0.9962-1.003	0.223	NS	(n=2), inhibition of RCC	Huang S et al. Chromodomain Helicase DNA-Binding Protein 5 Inhibits Renal Cell Carcinoma Tumorigenesis by Activation of the p53 and RB Pathways. Biomed Res Int. 2020 Sep 28;2020:5425612.	(n=76), a potential tumor suppressor in non small cell lung cancer	Baykara O et al. CHD5 is a potential tumor suppressor in non small cell lung cancer (NSCLC). Gene. 2017 Jun 30;618:65-68.
CCDC106	29903	19q13.42	coiled-coil domain containing 106	-0.001992	0.998	0.9969-0.9991	0.000256 ***	0.00485 **	unknown	NA	(n=3), facilitating p53 degradation in lung cancer	Ning Y et al. CK2-mediated CCDC106 phosphorylation is required for p53 degradation in cancer progression. J Exp Clin Cancer Res. 2019 Mar 18;38(1):131. doi: 10.1186/s13046-019-1137-8.
NBL1	4681	1p36.13	NBL1, DAN family BMP antagonist	-6.06e-05	0.9999	0.9999-1	0.0211 *	NS	unknown	NA	(n=56), its overexpression occurs in pancreatic carcinoma	Olakowski M et al. NBL1 and anillin (ANLN) genes over-expression in pancreatic carcinoma. Folia Histochem Cytobiol. 2009;47(2):249-55.
LYNX1	66004	8q24.3	Ly6/neurotoxin 1	-0.0022236	0.9978	0.9962-0.9994	0.00675 **	0.027 *	unknown	NA	(n=20), induction of cell cycle arrest and apoptosis in lung cancer cells	Bychkov M et al. PLoS One. 2019 May 31;14(5):e0217339. doi: 10.1371/journal.pone.0217339. eCollection 2019.
PHYHIP	9796	8p21.3	phytanoyl-CoA 2-hydroxylase interacting protein	-0.0008381	0.9992	0.9966-1.002	0.528	NS	unknown	NA	(n=2), downregulation in adrenocartical cancer with beta-catanin mutations	Durand J et al. Characterization of differential gene expression in adrenocortical tumors harboring beta-catenin (CTNNB1) mutations. J Clin Endocrinol Metab. 2011 Jul;96(7):E1206-11.
NRXN3	9369	14q24.3-q31.1	neurexin 3	-0.000325	0.9997	0.9988-1.001	0.458	NS	(n=1), association with ccRCC 786-0 cell adhesion	Wang Y et al. The Role of YB1 in Renal Cell Carcinoma Cell Adhesion. Int J Med Sci. 2018 Aug 6;15(12):1304-1311.	(n=17), contributing inhibition of nasopharyngeal carcinoma metastasis via facilitating cell adhesion	Zhao Y et al. ZNF582 hypermethylation promotes metastasis of nasopharyngeal carcinoma by regulating the transcription of adhesion molecules Nectin-3 and NRXN3. Cancer Commun (Lond). 2020 Dec;40(12):721-737.
TMEM130	222865	7q22.1	transmembrane protein 130	-4.569e-05	1	0.9998-1	0.66	NS	unknown	NA	unknown	NA
EREG	2069	4q13.3	epiregulin	-0.0009238	0.9991	0.9974-1.001	0.284	NS	(n=1), member of a multigene prognostic signature of ccRCC	Wu G. et al. Identification of a Prognostic Risk Signature of Kidney Renal Clear Cell Carcinoma Based on Regulating the Immune Response Pathway Exploration. J Oncol. 2020 Dec 30;2020:6657013. doi: 10.1155/2020/6657013. eCollection 2020.	(n=194), association with cervical cancer development	Zong S. et al. E2F7, EREG, miR-451a and miR-106b-5p are associated with the cervical cancer development. Arch Gynecol Obstet. 2019 Apr;299(4):1089-1098.
CATIP (C2orf62)	375307	2q35	ciliogenesis associated TTC17 interacting protein	-0.004552	0.9955	0.9923-0.9986	0.00479 **	NS	unknown	NA	unknown	NA
DRC7 (CCDC135)	84229	16q21	dynein regulatory complex subunit 7	-0.0018339	0.9982	0.9964-1	0.0478 *	NS	unknown	NA	unknown	NA
SYCE1L	100130958	16q23.1	synaptonemal complex central element protein 1 like	-0.001284	0.9987	0.9967-1.001	0.216	NS	Unknown	NA	unknown	NA
GAL3ST3	89792	11q13.1	galactose-3-O-sulfotransferase 3	-0.005279	0.9947	0.9891-1	0.0674	NS	Unknown	NA	(n=4), association with poor prognosis of lung adenocarcinoma	Deng F et al. Classify multicategory outcome in patients with lung adenocarcinoma using clinical, transcriptomic and clinico-transcriptomic data: machine learning versus multinomial models. Am J Cancer Res. 2020 Dec 1;10(12):4624-4639.
SPATA18	132671	4q12	spermatogenesis associated 18	-0.0021573	0.9978	0.997-0.9987	1.82e-7 ***	1.85e-05 ***	unknown	NA	(n=13), hypomethylation in adenoma compared to normal control	Galamb O et al. Aging related methylation influences the gene expression of key control genes in colorectal cancer and adenoma. World J Gastroenterol. 2016 Dec 21;22(47):10325-10340.
C6orf138	442213	6p12.3	patched domain containing 4	-0.0004122	0.9996	0.9983-1.001	0.537	NS	unknown	NA	(n=1), a component in the Shh signaling	Zhou X et al. Arotinoid trometamol inhibits arsenic trioxide-stimulated keratinocyte proliferation via the Wnt, Shh, and bone morphogenetic protein signaling pathways. J Biol Regul Homeost Agents. May-Jun 2019;33(3):731-743.
ABI3BP	25890	3q12.2	ABI family member 3 binding protein	-0.0001446	0.9999	0.9997-1	0.0529	NS	unknown	NA	(n=13), suppression of esophageal carcinoma	Cai H et al. The Depletion of ABI3BP by MicroRNA-183 Promotes the Development of Esophageal Carcinoma. Mediators Inflamm. 2020 Jul 26;2020:3420946. doi: 10.1155/2020/3420946. eCollection 2020.
CNTN6	27255	3p26.3	contactin 6	-0.0002937	0.9997	0.9993-1	0.137	NS	unknown	NA	(n=9), its locus lies within a risk region of prostate cancer	Rökman A et al. Hereditary prostate cancer in Finland: fine-mapping validates 3p26 as a major predisposition locus. Hum Genet. 2005 Jan;116(1-2):43-50.
SCEL	8796	13q22.3	sciellin	-0.0005244	0.9995	0.999-1	0.0331 *	NS	(n=2), association with RCC development in end-stage renal disease	Nagy A et al. High risk of development of renal cell tumor in end-stage kidney disease: the role of microenvironment. Tumour Biol. 2016 Jul;37(7):9511-9.	(n=21), enhanceing gallbladder cancer proliferation	Li Y et al. Role of Sciellin in gallbladder cancer proliferation and formation of neutrophil extracellular traps. Cell Death Dis. 2021 Jan 6;12(1):30. doi: 10.1038/s41419-020-03286-z.

## Sheet: Table S6B
Table S6B. Overlap21 and Overlap21plus gene lists
Overlap21		Overlap21plus
PCSK5		PCSK5
STC2		STC2
TEX15		TEX15
OIP5		ESCO2
LYPD6		OIP5
ISM1		PLK1
KIAA1324L		ELOVL2
CALCRL		LYPD6
ZNF239		ATAD2
F2R		ISM1
KCNJ8		TK1
KCNK1		TRIB3
ACSS2		KIAA1324L
HS3ST5		SLIT3
DPF3		ABCA12
CHD5		DPYSL3
TMEM130		STAT4
EREG		CALCRL
C6orf138		TPD52
CNTN6		ZNF239
SCEL		C16orf75
		HEYL
		F2R
		KCNJ8
		RAD54B
		KCNK1
		ZNF391
		POLR3G
		MCM8
		SNX16
		SPAG1
		CX3CL1
		ACSS2
		HS3ST5
		DPF3
		LHPP
		GNG7
		CHD5
		CCDC106
		LYNX1
		TMEM130
		EREG
		SPATA18
		C6orf138
		CNTN6
		SCEL
